# Supplementary material for: Comparative Genomics of Antibiotic-Resistant Uropathogens Implicates Three Routes for Recurrence of Urinary Tract Infections
Source: mBio. 2019 Aug 27;10(4):e01977-19. doi: 10.1128/mBio.01977-19 (PMC6712402; doi:10.1128/mBio.01977-19)
Supplement: DATA SET S1 [file mBio.01977-19-sd001.xlsx]

## Sheet: 16S OTU table
16S OTU table rarefied to 5,000 reads/sample
OTU_ID	001-E1-U01	001-E1-U02	001-E1-U04	002-E1-U01	002-E1-U02	002-E1-U04	002-E1-U05	002-E1-U06	004-E1-U01	004-E1-U02	004-E1-U04	005-E1-U01	005-E1-U02	005-E1-U04	005-E1-U06	006-E1-U01	006-E1-U02	006-E1-U04	006-E1-U06	008-E1-U01	008-E1-U02	008-E1-U04	008-E1-U05	008-E1-U06	008-E1-U11	009-E1-U01	009-E1-U02	009-E1-U04	009-E1-U05	009-E1-U06	009-E1-U11	013-E1-U01	013-E1-U02	013-E1-U04	013-E3-U01	013-E3-U02	013-E3-U04	013-E3-U06	015-E1-U01	016-E1-U01	016-E1-U02	016-E1-U03	016-E1-U04	016-E1-U06	018-E1-U01	018-E1-U02	018-E1-U04	018-E1-U06	001-E1-U03
D_0__Archaea;D_1__Euryarchaeota;D_2__Methanobacteria;D_3__Methanobacteriales;D_4__Methanobacteriaceae;D_5__Methanobrevibacter	0	0	0	0	0	0	0	1	0	0	0	0	0	0	0	0	0	0	0	0	0	0	0	0	0	0	0	0	0	0	0	0	0	0	0	0	0	0	0	0	0	0	0	0	0	0	0	0	0
D_0__Bacteria;D_1__Acidobacteria;D_2__Acidobacteria;D_3__Subgroup 4;D_4__Unknown Family;D_5__Blastocatella	0	0	0	0	0	0	0	0	0	0	0	0	0	0	0	0	0	0	0	0	0	0	0	0	0	0	0	0	0	0	0	0	0	0	0	0	0	0	0	0	0	0	0	0	0	0	0	0	0
D_0__Bacteria;D_1__Acidobacteria;D_2__Acidobacteria;D_3__Subgroup 6;__;__	0	0	0	0	0	0	0	0	0	0	0	0	0	0	0	0	0	0	0	0	0	0	0	0	0	0	0	0	0	0	0	0	0	0	0	0	0	0	0	0	0	0	0	0	0	0	0	0	0
D_0__Bacteria;D_1__Actinobacteria;D_2__Acidimicrobiia;D_3__Acidimicrobiales;D_4__Iamiaceae;D_5__Iamia	0	0	0	0	0	0	0	0	0	0	0	0	0	0	0	0	0	0	0	0	0	0	0	0	0	0	0	0	0	0	0	0	0	0	0	0	0	0	0	0	0	0	0	0	0	0	0	0	0
D_0__Bacteria;D_1__Actinobacteria;D_2__Actinobacteria;D_3__Actinomycetales;D_4__Actinomycetaceae;D_5__Actinobaculum	0	0	0	6	0	0	0	0	0	1	0	5	0	7	6	0	0	0	0	0	0	0	0	0	0	0	0	0	1351	0	0	38	356	34	0	3	6	3	0	72	1391	1047	1630	2173	0	0	0	0	0
D_0__Bacteria;D_1__Actinobacteria;D_2__Actinobacteria;D_3__Actinomycetales;D_4__Actinomycetaceae;D_5__Actinomyces	0	58	0	8	0	128	0	8	0	0	0	8	61	101	142	2	1	0	3	1	0	0	1167	0	0	170	74	110	44	0	0	97	79	70	0	54	108	8	6	25	96	41	54	221	0	0	0	32	0
D_0__Bacteria;D_1__Actinobacteria;D_2__Actinobacteria;D_3__Actinomycetales;D_4__Actinomycetaceae;D_5__Arcanobacterium	0	0	0	0	0	0	0	0	0	0	0	0	0	0	0	0	0	0	0	0	0	0	0	0	0	8	9	14	0	0	0	4	11	0	0	0	0	0	0	0	0	0	0	0	0	0	0	0	0
D_0__Bacteria;D_1__Actinobacteria;D_2__Actinobacteria;D_3__Actinomycetales;D_4__Actinomycetaceae;D_5__Mobiluncus	0	0	0	0	0	0	0	0	0	0	0	0	0	0	0	0	0	0	0	0	0	0	22	0	0	18	1	8	0	2	0	4	90	25	0	18	2	0	0	12	9	0	1	35	0	0	0	0	0
D_0__Bacteria;D_1__Actinobacteria;D_2__Actinobacteria;D_3__Actinomycetales;D_4__Actinomycetaceae;D_5__Trueperella	0	0	0	0	0	0	0	0	0	0	0	0	0	0	0	0	0	0	0	0	0	0	0	0	0	0	0	0	0	0	0	65	18	0	0	4	16	0	0	0	0	0	0	0	0	0	0	0	0
D_0__Bacteria;D_1__Actinobacteria;D_2__Actinobacteria;D_3__Actinomycetales;D_4__Actinomycetaceae;D_5__Varibaculum	0	0	0	0	0	0	0	14	0	1	0	19	13	110	13	0	0	0	0	0	0	0	26	0	0	423	281	534	105	6	0	217	479	175	0	119	39	15	0	3	117	71	67	65	0	0	0	2	0
D_0__Bacteria;D_1__Actinobacteria;D_2__Actinobacteria;D_3__Bifidobacteriales;D_4__Bifidobacteriaceae;D_5__Bifidobacterium	0	0	0	0	0	0	0	24	0	0	0	138	83	3027	3227	0	0	0	0	1	0	0	149	0	1	0	0	0	0	0	0	0	0	0	0	583	8	0	0	0	0	0	0	0	0	0	0	0	3
D_0__Bacteria;D_1__Actinobacteria;D_2__Actinobacteria;D_3__Bifidobacteriales;D_4__Bifidobacteriaceae;D_5__Gardnerella	0	0	0	0	0	0	0	0	0	0	0	0	0	0	0	0	0	0	0	0	0	0	0	0	0	0	0	0	0	0	0	0	0	0	0	0	0	0	0	0	0	0	0	0	0	54	582	1714	18
D_0__Bacteria;D_1__Actinobacteria;D_2__Actinobacteria;D_3__Bifidobacteriales;D_4__Bifidobacteriaceae;__	0	0	0	0	0	0	0	0	0	0	0	0	0	0	0	0	0	0	0	0	0	0	0	0	0	0	0	0	0	0	0	0	0	0	0	0	0	0	0	0	0	0	0	0	0	0	0	0	0
D_0__Bacteria;D_1__Actinobacteria;D_2__Actinobacteria;D_3__Corynebacteriales;D_4__Corynebacteriaceae;D_5__Corynebacterium	0	27	5	4721	4398	2063	18	266	0	0	0	38	156	109	170	0	2	0	0	11	144	0	361	0	0	623	628	893	186	0	0	2255	657	851	3	869	547	39	1496	861	541	320	227	70	3486	1649	74	302	0
D_0__Bacteria;D_1__Actinobacteria;D_2__Actinobacteria;D_3__Corynebacteriales;D_4__Corynebacteriaceae;D_5__uncultured	0	0	0	0	0	0	0	0	0	0	0	0	2	6	1	0	0	0	0	0	0	0	6	0	0	0	0	0	6	0	0	22	29	4	0	4	3	0	0	14	17	17	6	7	0	0	0	0	0
D_0__Bacteria;D_1__Actinobacteria;D_2__Actinobacteria;D_3__Corynebacteriales;__;__	0	0	0	0	0	0	0	0	0	0	0	0	0	0	0	0	0	0	0	0	0	0	16	0	0	0	0	0	0	0	0	0	0	0	0	0	0	0	0	0	0	0	0	0	0	0	0	0	0
D_0__Bacteria;D_1__Actinobacteria;D_2__Actinobacteria;D_3__Frankiales;D_4__Geodermatophilaceae;D_5__Blastococcus	0	0	0	0	0	0	0	0	0	0	0	0	0	0	0	0	0	0	0	0	0	0	0	0	0	0	0	0	0	0	0	0	0	0	0	0	0	0	0	0	0	0	0	0	0	0	0	0	0
D_0__Bacteria;D_1__Actinobacteria;D_2__Actinobacteria;D_3__Frankiales;D_4__Geodermatophilaceae;D_5__Modestobacter	0	0	0	0	0	0	0	0	0	0	0	0	0	0	0	0	0	0	0	0	0	0	0	0	0	0	0	0	0	0	0	0	0	0	0	0	0	0	0	0	0	0	0	0	0	0	0	0	0
D_0__Bacteria;D_1__Actinobacteria;D_2__Actinobacteria;D_3__Frankiales;D_4__Nakamurellaceae;D_5__Nakamurella	0	0	0	0	0	2	0	0	0	0	0	0	0	0	0	0	0	0	0	0	0	0	0	0	0	0	0	0	0	0	0	0	0	0	0	0	0	0	0	0	0	0	0	0	0	0	0	0	0
D_0__Bacteria;D_1__Actinobacteria;D_2__Actinobacteria;D_3__Frankiales;D_4__uncultured;D_5__uncultured bacterium	0	0	0	0	0	0	0	0	0	0	0	0	0	0	0	0	0	0	0	0	0	0	0	0	0	0	0	0	0	0	0	0	0	0	0	0	0	0	0	0	0	0	0	0	0	0	0	0	0
D_0__Bacteria;D_1__Actinobacteria;D_2__Actinobacteria;D_3__Kineosporiales;D_4__Kineosporiaceae;__	0	0	0	0	0	0	0	0	0	0	0	0	0	0	0	0	0	0	0	0	0	0	0	0	0	0	0	0	0	0	0	0	0	0	0	0	0	0	0	0	0	0	0	0	0	0	0	0	0
D_0__Bacteria;D_1__Actinobacteria;D_2__Actinobacteria;D_3__Micrococcales;D_4__Brevibacteriaceae;D_5__Brevibacterium	0	0	0	0	0	0	0	0	0	0	0	0	0	0	0	0	0	0	0	0	0	0	0	0	0	7	0	75	0	0	0	90	10	60	0	50	12	0	31	0	0	0	0	0	0	0	0	4	0
D_0__Bacteria;D_1__Actinobacteria;D_2__Actinobacteria;D_3__Micrococcales;D_4__Cellulomonadaceae;D_5__Actinotalea	0	0	0	0	0	0	0	0	0	0	0	0	0	0	0	0	0	0	0	0	0	0	0	0	0	0	0	0	0	0	0	0	0	0	0	0	0	0	0	0	0	0	0	0	0	0	0	0	0
D_0__Bacteria;D_1__Actinobacteria;D_2__Actinobacteria;D_3__Micrococcales;D_4__Cellulomonadaceae;D_5__Cellulomonas	0	0	0	0	0	0	0	0	0	0	0	0	0	0	0	0	0	0	0	0	0	0	0	0	0	0	0	0	0	0	0	0	0	0	0	0	0	0	0	0	0	0	0	0	0	0	0	0	0
D_0__Bacteria;D_1__Actinobacteria;D_2__Actinobacteria;D_3__Micrococcales;D_4__Dermabacteraceae;D_5__Dermabacter	0	0	0	0	0	2	0	12	0	0	0	0	0	0	0	0	0	0	0	0	16	0	5	0	0	0	0	0	0	0	0	14	2	0	0	8	6	0	20	0	0	0	0	0	0	0	0	4	0
D_0__Bacteria;D_1__Actinobacteria;D_2__Actinobacteria;D_3__Micrococcales;D_4__Intrasporangiaceae;__	0	0	0	0	0	0	0	0	0	0	0	0	0	0	0	0	0	0	0	0	0	0	0	0	0	0	0	0	0	0	0	0	0	0	0	0	0	0	0	0	0	0	0	0	0	0	0	0	0
D_0__Bacteria;D_1__Actinobacteria;D_2__Actinobacteria;D_3__Micrococcales;D_4__Microbacteriaceae;D_5__Lysinimonas	0	0	0	0	0	0	0	0	0	0	0	0	0	0	0	0	0	0	0	0	0	0	0	0	0	0	0	0	0	0	0	0	0	0	0	0	0	0	0	0	0	0	0	0	0	0	0	0	0
D_0__Bacteria;D_1__Actinobacteria;D_2__Actinobacteria;D_3__Micrococcales;D_4__Microbacteriaceae;D_5__Pseudoclavibacter	0	0	0	0	0	0	0	0	0	0	0	0	0	0	0	0	0	0	0	0	0	0	0	0	0	0	0	0	0	0	0	0	0	0	0	0	0	0	9	0	0	0	0	0	0	0	0	0	0
D_0__Bacteria;D_1__Actinobacteria;D_2__Actinobacteria;D_3__Micrococcales;D_4__Microbacteriaceae;__	0	0	0	0	13	0	0	0	0	0	0	0	0	0	0	0	0	0	0	0	0	0	0	0	0	0	0	0	0	0	0	0	0	0	0	0	0	0	7	0	0	0	0	0	0	0	0	0	0
D_0__Bacteria;D_1__Actinobacteria;D_2__Actinobacteria;D_3__Micrococcales;D_4__Micrococcaceae;D_5__Arthrobacter	0	0	0	0	0	0	0	0	0	0	0	0	0	0	0	0	0	0	0	0	0	0	0	0	0	0	0	0	0	0	0	0	0	0	0	0	0	0	0	0	0	0	0	0	0	0	0	0	0
D_0__Bacteria;D_1__Actinobacteria;D_2__Actinobacteria;D_3__Micrococcales;D_4__Micrococcaceae;D_5__Kocuria	0	0	0	0	0	28	0	0	5	0	0	0	0	0	0	0	0	0	0	0	0	0	0	0	0	0	0	0	0	0	0	45	11	59	0	0	0	0	0	0	0	0	0	0	0	0	0	0	0
D_0__Bacteria;D_1__Actinobacteria;D_2__Actinobacteria;D_3__Micrococcales;D_4__Micrococcaceae;D_5__Micrococcus	0	0	0	0	0	0	0	0	0	0	0	0	0	0	0	0	0	0	0	0	0	0	0	0	0	0	0	0	0	0	0	0	0	0	0	5	0	0	0	0	0	0	0	0	0	0	0	0	0
D_0__Bacteria;D_1__Actinobacteria;D_2__Actinobacteria;D_3__Micrococcales;D_4__Micrococcaceae;D_5__Rothia	0	107	0	0	0	0	0	0	0	0	0	0	0	0	0	0	0	0	0	0	0	0	0	0	0	0	0	0	0	0	0	0	0	0	0	0	0	0	0	0	0	0	0	0	0	0	0	11	0
D_0__Bacteria;D_1__Actinobacteria;D_2__Actinobacteria;D_3__Micrococcales;D_4__Micrococcaceae;__	0	0	0	0	0	65	0	0	0	0	0	0	0	0	0	0	0	0	0	0	0	0	0	0	0	0	0	0	0	0	0	0	0	0	0	0	0	0	0	0	0	0	0	0	0	0	0	0	0
D_0__Bacteria;D_1__Actinobacteria;D_2__Actinobacteria;D_3__Micrococcales;D_4__Sanguibacteraceae;D_5__Sanguibacter	0	0	0	0	0	0	0	0	0	0	0	0	0	0	0	0	0	0	0	0	0	0	0	0	0	0	0	0	0	0	0	0	0	0	0	0	0	0	0	0	0	0	0	0	0	0	0	0	0
D_0__Bacteria;D_1__Actinobacteria;D_2__Actinobacteria;D_3__Micromonosporales;D_4__Micromonosporaceae;__	0	0	0	0	0	0	0	0	0	0	0	0	0	0	0	0	0	0	0	0	0	0	0	0	0	0	0	0	0	0	0	0	0	0	0	0	0	0	0	0	0	0	0	0	0	0	0	0	0
D_0__Bacteria;D_1__Actinobacteria;D_2__Actinobacteria;D_3__Propionibacteriales;D_4__Nocardioidaceae;D_5__Nocardioides	0	0	0	0	0	0	0	0	0	0	0	0	0	0	0	0	0	0	0	0	0	0	0	0	0	0	0	0	0	0	0	0	0	0	0	0	0	0	0	0	0	0	0	0	0	0	0	0	0
D_0__Bacteria;D_1__Actinobacteria;D_2__Actinobacteria;D_3__Streptomycetales;D_4__Streptomycetaceae;D_5__Streptomyces	0	0	0	0	0	0	0	0	0	0	0	0	0	0	0	0	0	0	0	0	0	0	0	0	0	0	0	0	0	0	0	0	0	0	0	0	0	0	0	0	0	0	0	0	0	0	0	0	0
D_0__Bacteria;D_1__Actinobacteria;D_2__Actinobacteria;__;__;__	0	0	0	0	0	0	0	0	0	0	0	0	0	0	0	0	0	0	0	0	0	0	0	0	0	0	0	0	0	0	0	0	0	0	0	0	0	0	0	0	0	0	0	0	0	0	0	0	0
D_0__Bacteria;D_1__Actinobacteria;D_2__Coriobacteriia;D_3__Coriobacteriales;D_4__Coriobacteriaceae;D_5__Atopobium	0	6	0	0	0	0	0	0	0	0	0	0	0	0	87	56	51	8	57	0	0	0	0	0	0	4	3	3	0	0	0	0	0	3	0	524	570	0	0	0	0	0	0	17	0	0	0	1	0
D_0__Bacteria;D_1__Actinobacteria;D_2__Coriobacteriia;D_3__Coriobacteriales;D_4__Coriobacteriaceae;D_5__Collinsella	0	0	0	0	0	0	0	0	0	0	0	0	0	0	0	0	0	0	0	0	5	0	0	0	0	0	0	0	0	0	0	0	0	0	0	0	0	0	0	0	0	0	0	0	0	0	0	0	0
D_0__Bacteria;D_1__Actinobacteria;D_2__Coriobacteriia;D_3__Coriobacteriales;D_4__Coriobacteriaceae;D_5__Eggerthella	0	0	0	0	0	0	0	11	0	0	0	0	0	0	0	0	0	0	0	0	5	0	0	0	0	1	0	0	0	0	0	0	0	0	0	0	0	0	0	0	0	0	0	0	0	0	0	0	0
D_0__Bacteria;D_1__Actinobacteria;D_2__Coriobacteriia;D_3__Coriobacteriales;D_4__Coriobacteriaceae;D_5__Enterorhabdus	0	0	0	0	0	0	0	0	0	0	0	0	0	0	0	0	0	0	0	0	0	0	0	0	0	0	0	0	0	0	0	0	0	0	0	0	0	0	0	0	0	0	0	0	0	0	0	0	0
D_0__Bacteria;D_1__Actinobacteria;D_2__Coriobacteriia;D_3__Coriobacteriales;D_4__Coriobacteriaceae;D_5__Slackia	0	0	0	0	0	0	0	0	0	0	0	0	0	0	4	0	0	0	0	0	0	0	0	0	0	0	0	0	0	0	0	0	0	0	0	0	0	0	0	0	0	0	0	0	0	0	0	0	0
D_0__Bacteria;D_1__Actinobacteria;D_2__Coriobacteriia;D_3__Coriobacteriales;D_4__Coriobacteriaceae;D_5__uncultured	0	0	0	0	0	0	0	0	0	0	0	0	0	0	0	0	0	0	0	0	0	0	0	0	0	0	0	0	0	0	0	0	6	4	0	0	0	0	0	0	0	0	0	0	0	0	0	0	0
D_0__Bacteria;D_1__Actinobacteria;D_2__Thermoleophilia;D_3__Gaiellales;D_4__uncultured;D_5__uncultured organism	0	0	0	0	0	0	0	0	0	0	0	0	0	0	0	0	0	0	0	0	0	0	0	0	0	0	0	0	0	0	0	0	0	0	0	0	0	0	0	0	0	0	0	0	0	0	0	0	0
D_0__Bacteria;D_1__Actinobacteria;D_2__Thermoleophilia;D_3__Solirubrobacterales;D_4__Solirubrobacteraceae;D_5__Solirubrobacter	0	0	0	0	0	0	0	0	0	0	0	0	0	0	0	0	0	0	0	0	0	0	0	0	0	0	0	0	0	0	0	0	0	0	0	0	0	0	0	0	0	0	0	0	0	0	0	0	0
D_0__Bacteria;D_1__Bacteroidetes;D_2__Bacteroidia;D_3__Bacteroidales;D_4__Bacteroidaceae;D_5__Bacteroides	0	4	0	14	349	28	0	153	0	0	0	0	0	0	0	0	0	0	0	691	267	455	46	0	0	16	8	324	0	0	0	0	0	0	0	0	0	0	0	0	0	2	0	0	0	0	0	0	0
D_0__Bacteria;D_1__Bacteroidetes;D_2__Bacteroidia;D_3__Bacteroidales;D_4__Bacteroidales Incertae Sedis;D_5__Phocaeicola	0	0	0	0	0	0	0	0	0	0	0	0	0	0	0	0	0	0	0	0	0	0	0	0	0	0	0	0	0	0	0	0	0	0	0	0	0	0	0	0	0	0	0	0	0	0	0	0	0
D_0__Bacteria;D_1__Bacteroidetes;D_2__Bacteroidia;D_3__Bacteroidales;D_4__Porphyromonadaceae;D_5__Barnesiella	0	0	0	0	0	0	0	0	0	0	0	0	0	0	0	0	0	0	0	0	0	0	0	0	0	1	0	4	0	0	0	0	0	0	0	0	0	0	0	0	0	0	0	0	0	0	0	0	0
D_0__Bacteria;D_1__Bacteroidetes;D_2__Bacteroidia;D_3__Bacteroidales;D_4__Porphyromonadaceae;D_5__Butyricimonas	0	0	0	0	0	0	0	0	0	0	0	0	0	0	0	0	0	0	0	11	0	8	0	0	0	0	0	0	0	0	0	0	0	0	0	0	0	0	0	0	0	0	0	0	0	0	0	0	0
D_0__Bacteria;D_1__Bacteroidetes;D_2__Bacteroidia;D_3__Bacteroidales;D_4__Porphyromonadaceae;D_5__Odoribacter	0	0	0	0	0	0	0	0	0	0	0	0	0	0	0	0	0	0	0	0	3	0	0	0	0	0	2	16	0	0	0	0	0	0	0	0	0	0	0	0	0	0	0	0	0	0	0	0	0
D_0__Bacteria;D_1__Bacteroidetes;D_2__Bacteroidia;D_3__Bacteroidales;D_4__Porphyromonadaceae;D_5__Parabacteroides	0	0	0	0	0	0	0	0	0	0	0	0	0	0	0	0	0	0	0	62	12	90	0	0	0	0	0	17	0	0	0	0	0	0	0	0	2	0	0	0	0	0	0	0	0	0	0	0	0
D_0__Bacteria;D_1__Bacteroidetes;D_2__Bacteroidia;D_3__Bacteroidales;D_4__Porphyromonadaceae;D_5__Porphyromonas	0	4	0	15	0	75	0	0	0	0	0	0	0	4	0	0	0	0	0	0	36	0	175	0	0	209	155	59	16	1	0	5	151	17	0	2	28	0	0	0	45	75	8	0	0	0	0	0	0
D_0__Bacteria;D_1__Bacteroidetes;D_2__Bacteroidia;D_3__Bacteroidales;D_4__Prevotellaceae;D_5__Alloprevotella	0	22	0	0	0	0	0	0	0	0	0	0	0	0	0	0	0	0	0	0	0	0	0	0	0	0	0	0	0	0	0	0	0	0	0	0	0	0	0	0	0	0	0	0	0	0	0	2	1
D_0__Bacteria;D_1__Bacteroidetes;D_2__Bacteroidia;D_3__Bacteroidales;D_4__Prevotellaceae;D_5__Prevotella	0	42	0	4	0	73	0	0	0	5	0	15	30	215	426	2	1	0	5	0	1	0	612	0	0	219	198	130	1184	9	0	45	701	140	0	178	193	5	0	202	154	207	1224	650	13	5	0	12	3
D_0__Bacteria;D_1__Bacteroidetes;D_2__Bacteroidia;D_3__Bacteroidales;D_4__Rikenellaceae;D_5__Alistipes	0	0	0	0	0	0	0	12	0	0	0	0	0	0	0	0	0	0	0	9	5	4	0	0	0	5	5	88	0	0	0	0	0	0	0	0	0	0	2	0	0	0	0	0	0	0	0	0	0
D_0__Bacteria;D_1__Bacteroidetes;D_2__Bacteroidia;D_3__Bacteroidales;D_4__S24-7;D_5__uncultured bacterium	0	0	0	0	0	0	0	0	0	0	0	0	0	0	0	0	0	0	0	0	0	0	0	0	0	0	0	6	0	0	0	0	0	0	0	0	0	0	0	0	0	0	0	0	0	0	0	0	0
D_0__Bacteria;D_1__Bacteroidetes;D_2__Bacteroidia;D_3__Bacteroidales;__;__	0	0	0	0	0	0	0	0	0	0	0	0	0	0	0	0	0	0	0	0	0	0	0	0	0	0	0	0	0	0	0	0	0	0	0	0	0	0	0	0	0	0	0	0	0	0	0	0	0
D_0__Bacteria;D_1__Bacteroidetes;D_2__Cytophagia;D_3__Cytophagales;D_4__Cytophagaceae;D_5__Adhaeribacter	0	0	0	0	0	0	0	0	0	0	0	0	0	0	0	0	0	0	0	0	0	0	0	0	0	0	0	0	0	0	0	0	0	0	0	0	0	0	0	0	0	0	0	0	0	0	0	0	0
D_0__Bacteria;D_1__Bacteroidetes;D_2__Cytophagia;D_3__Cytophagales;D_4__Cytophagaceae;D_5__Cytophaga	0	0	0	0	0	0	0	0	0	0	0	0	0	0	0	0	0	0	0	0	0	0	0	0	0	0	0	0	0	0	0	0	0	0	0	0	0	0	0	0	0	0	0	0	0	0	0	0	0
D_0__Bacteria;D_1__Bacteroidetes;D_2__Cytophagia;D_3__Cytophagales;D_4__Cytophagaceae;D_5__Dyadobacter	10	0	0	0	0	0	0	0	0	0	0	0	0	0	0	0	0	0	0	0	0	0	0	0	0	0	0	0	0	0	0	0	0	0	0	0	0	0	0	0	0	0	0	0	0	0	0	0	0
D_0__Bacteria;D_1__Bacteroidetes;D_2__Cytophagia;D_3__Cytophagales;D_4__Cytophagaceae;D_5__Hymenobacter	0	0	0	0	0	0	0	0	0	0	0	0	0	0	0	0	0	0	0	0	0	0	0	0	0	0	0	0	0	0	0	0	0	0	0	0	0	0	0	0	0	0	0	0	0	0	0	0	0
D_0__Bacteria;D_1__Bacteroidetes;D_2__Flavobacteriia;D_3__Flavobacteriales;D_4__Flavobacteriaceae;D_5__Bergeyella	0	10	0	0	0	0	0	0	0	0	0	0	0	0	0	0	0	0	0	0	0	0	0	0	0	0	0	0	0	0	0	0	0	0	0	0	0	0	0	0	0	0	0	0	0	0	0	0	0
D_0__Bacteria;D_1__Bacteroidetes;D_2__Flavobacteriia;D_3__Flavobacteriales;D_4__Flavobacteriaceae;D_5__Chryseobacterium	0	0	0	0	0	0	0	0	0	0	0	0	0	0	0	0	0	0	0	0	0	0	0	0	0	0	0	0	0	0	0	0	0	0	0	0	0	0	0	0	0	0	0	0	0	0	0	0	0
D_0__Bacteria;D_1__Bacteroidetes;D_2__Flavobacteriia;D_3__Flavobacteriales;D_4__Flavobacteriaceae;D_5__Cloacibacterium	0	0	0	0	0	0	0	0	0	0	0	0	0	0	0	0	0	0	0	0	0	0	0	0	0	0	0	0	0	0	0	0	0	0	0	0	0	0	0	0	0	0	0	0	0	0	0	0	0
D_0__Bacteria;D_1__Bacteroidetes;D_2__Flavobacteriia;D_3__Flavobacteriales;D_4__Flavobacteriaceae;D_5__Flavobacterium	0	0	0	0	0	0	0	0	0	0	0	0	0	0	0	0	0	0	0	0	0	0	0	0	0	0	0	0	0	0	0	0	0	0	0	0	0	0	0	0	0	0	0	0	0	0	0	0	0
D_0__Bacteria;D_1__Bacteroidetes;D_2__Sphingobacteriia;D_3__Sphingobacteriales;D_4__NS11-12 marine group;D_5__uncultured bacterium	0	0	0	0	0	0	0	0	0	0	0	0	0	0	0	0	0	0	0	1	0	0	0	0	0	0	0	0	0	0	0	0	0	0	0	0	0	0	0	0	0	0	0	0	0	0	0	0	0
D_0__Bacteria;D_1__Bacteroidetes;D_2__Sphingobacteriia;D_3__Sphingobacteriales;D_4__Sphingobacteriaceae;D_5__Pedobacter	0	0	0	0	0	0	0	0	0	0	0	0	0	0	0	0	0	0	0	0	0	0	0	0	0	0	0	0	0	0	0	0	0	0	0	0	0	0	0	0	0	0	0	0	0	0	0	0	0
D_0__Bacteria;D_1__Bacteroidetes;D_2__Sphingobacteriia;D_3__Sphingobacteriales;D_4__Sphingobacteriaceae;__	0	0	0	0	13	0	0	0	0	0	0	0	0	0	0	0	0	0	0	0	0	0	0	0	0	0	0	0	0	0	0	0	0	0	0	0	0	0	0	0	0	0	0	0	0	0	0	0	0
D_0__Bacteria;D_1__Candidate division SR1;D_2__uncultured bacterium;D_3__;D_4__;D_5__	0	5	0	0	0	0	0	0	0	0	0	0	0	0	0	0	0	0	0	0	0	0	0	0	0	0	0	0	0	0	0	0	0	0	0	0	0	0	0	0	0	0	0	0	0	0	0	0	0
D_0__Bacteria;D_1__Chloroflexi;D_2__Anaerolineae;D_3__Anaerolineales;D_4__Anaerolineaceae;D_5__uncultured	0	0	0	0	0	3	0	0	0	0	0	0	0	0	0	0	0	0	0	0	0	0	0	0	0	0	0	0	0	0	0	0	0	0	0	0	0	0	0	0	0	0	0	0	0	0	0	0	0
D_0__Bacteria;D_1__Chloroflexi;D_2__KD4-96;D_3__uncultured bacterium;D_4__;D_5__	0	0	0	0	0	0	0	0	0	0	0	0	0	0	0	0	0	0	0	0	0	0	0	0	0	0	0	0	0	0	0	0	0	0	0	0	0	0	0	0	0	0	0	0	0	0	0	0	0
D_0__Bacteria;D_1__Chloroflexi;D_2__Thermomicrobia;D_3__JG30-KF-CM45;D_4__uncultured bacterium;D_5__	3	0	0	0	0	0	0	0	0	0	0	0	0	0	0	0	0	0	0	0	0	0	0	0	0	0	0	0	0	0	0	0	0	0	0	0	0	0	0	0	0	0	0	0	0	0	0	0	0
D_0__Bacteria;D_1__Cyanobacteria;D_2__Chloroplast;D_3__Nicotiana tomentosiformis;D_4__;D_5__	0	0	0	0	5	0	0	0	0	0	0	0	0	0	0	0	0	0	0	3	0	0	0	0	0	0	0	0	0	0	0	0	0	0	0	0	0	0	0	0	0	0	0	0	0	0	0	0	0
D_0__Bacteria;D_1__Cyanobacteria;D_2__Chloroplast;D_3__uncultured Chlorophyta;D_4__;D_5__	0	0	0	0	20	0	0	0	0	0	0	0	0	0	0	0	0	0	0	0	0	0	0	0	0	0	0	0	0	0	0	0	0	0	0	0	0	0	0	0	0	0	0	0	0	0	0	0	0
D_0__Bacteria;D_1__Cyanobacteria;D_2__Chloroplast;__;__;__	0	0	0	0	0	0	0	0	0	0	0	0	0	0	0	0	0	0	0	0	0	0	0	0	0	0	0	0	0	0	0	0	0	0	0	0	0	0	0	3	0	0	0	0	0	0	0	0	0
D_0__Bacteria;D_1__Cyanobacteria;D_2__Cyanobacteria;D_3__SubsectionI;D_4__FamilyI;D_5__Synechococcus	0	0	0	0	0	0	0	0	0	0	0	0	0	0	0	0	0	0	0	0	0	0	0	0	0	0	0	0	0	0	0	0	0	0	0	0	0	0	0	0	0	0	0	0	0	0	0	0	0
D_0__Bacteria;D_1__Deinococcus-Thermus;D_2__Deinococci;D_3__Deinococcales;D_4__Deinococcaceae;D_5__Deinococcus	0	0	0	0	0	0	0	0	0	0	0	0	0	0	0	0	0	0	0	0	0	0	0	0	0	0	0	0	0	0	0	0	0	0	0	0	0	0	0	0	0	0	0	0	0	0	0	0	0
D_0__Bacteria;D_1__Deinococcus-Thermus;D_2__Deinococci;D_3__Thermales;D_4__Thermaceae;D_5__Meiothermus	0	0	0	0	0	0	0	0	0	0	0	0	0	0	0	0	0	0	0	0	0	0	0	0	0	0	0	0	0	0	0	0	0	0	0	0	0	0	0	0	0	0	0	0	0	0	0	0	0
D_0__Bacteria;D_1__Firmicutes;D_2__Bacilli;D_3__Bacillales;D_4__Bacillaceae;__	0	0	0	0	0	0	0	0	0	0	0	0	0	0	0	0	0	0	0	0	0	0	0	0	0	0	0	0	0	0	0	0	0	0	0	0	0	0	4	0	0	0	0	0	0	0	0	0	0
D_0__Bacteria;D_1__Firmicutes;D_2__Bacilli;D_3__Bacillales;D_4__Family X;D_5__Thermicanus	0	0	0	0	0	0	0	0	0	0	0	0	0	0	0	0	0	0	0	0	0	0	0	0	0	0	0	0	0	0	0	0	0	0	0	0	0	0	0	0	1	0	0	0	0	0	0	0	0
D_0__Bacteria;D_1__Firmicutes;D_2__Bacilli;D_3__Bacillales;D_4__Family XI;D_5__Gemella	0	153	0	0	0	0	0	1	0	0	0	0	0	0	0	0	0	0	0	0	0	0	1	0	0	0	0	0	0	0	0	0	0	0	0	0	0	0	0	0	1	0	0	0	0	0	16	110	1
D_0__Bacteria;D_1__Firmicutes;D_2__Bacilli;D_3__Bacillales;D_4__Planococcaceae;D_5__uncultured	0	0	0	0	0	0	0	0	0	0	0	0	0	0	0	0	0	0	0	0	0	0	0	0	0	0	0	0	0	0	0	0	0	0	0	0	0	0	0	0	0	0	0	0	0	0	0	0	0
D_0__Bacteria;D_1__Firmicutes;D_2__Bacilli;D_3__Bacillales;D_4__Staphylococcaceae;D_5__Nosocomiicoccus	0	0	0	0	0	0	0	0	0	0	0	0	0	0	0	0	0	0	0	0	0	0	0	0	0	0	0	0	0	0	0	120	5	14	0	34	2	0	0	0	0	0	0	0	0	0	0	0	0
D_0__Bacteria;D_1__Firmicutes;D_2__Bacilli;D_3__Bacillales;D_4__Staphylococcaceae;D_5__Staphylococcus	5	1468	4	14	70	27	164	1180	0	0	0	5	130	16	33	0	0	0	0	80	4	8	0	0	0	17	0	108	0	0	0	3	2	35	0	0	0	0	14	7	12	0	0	0	1	0	13	34	3
D_0__Bacteria;D_1__Firmicutes;D_2__Bacilli;D_3__Bacillales;__;__	8	0	0	0	0	0	0	0	0	0	0	0	0	0	0	0	0	0	0	0	0	0	0	0	0	0	0	0	0	0	0	0	0	0	0	0	0	0	0	0	0	0	0	0	0	0	0	0	0
D_0__Bacteria;D_1__Firmicutes;D_2__Bacilli;D_3__Lactobacillales;D_4__Aerococcaceae;D_5__Abiotrophia	0	213	0	0	0	0	0	0	0	0	0	0	0	0	0	0	0	0	0	0	0	0	0	0	0	0	0	0	0	0	0	0	0	0	0	0	0	0	0	0	0	0	0	0	0	0	0	0	0
D_0__Bacteria;D_1__Firmicutes;D_2__Bacilli;D_3__Lactobacillales;D_4__Aerococcaceae;D_5__Aerococcus	0	0	0	13	4	37	0	0	0	0	0	0	0	0	0	14	10	0	9	0	0	0	0	0	0	6	0	13	162	0	0	106	50	62	0	0	8	0	0	5	149	101	113	101	4	21	227	0	0
D_0__Bacteria;D_1__Firmicutes;D_2__Bacilli;D_3__Lactobacillales;D_4__Aerococcaceae;D_5__Eremococcus	0	0	0	0	0	0	0	0	0	0	0	0	0	0	0	0	0	0	0	0	0	0	0	0	0	0	0	0	0	0	0	0	0	0	0	0	0	0	0	0	0	0	0	0	0	0	0	0	0
D_0__Bacteria;D_1__Firmicutes;D_2__Bacilli;D_3__Lactobacillales;D_4__Aerococcaceae;D_5__Facklamia	0	0	0	103	10	825	0	354	0	0	0	0	0	0	0	0	0	0	0	0	19	0	19	0	0	283	266	199	0	0	0	97	22	20	0	53	12	9	169	0	1	0	0	0	268	169	0	68	0
D_0__Bacteria;D_1__Firmicutes;D_2__Bacilli;D_3__Lactobacillales;D_4__Aerococcaceae;D_5__Globicatella	0	0	0	0	0	11	0	4	0	0	0	0	0	0	0	0	0	0	0	0	0	0	0	0	0	4	3	3	0	0	0	5	0	7	0	0	0	0	16	0	0	0	0	0	0	0	0	0	0
D_0__Bacteria;D_1__Firmicutes;D_2__Bacilli;D_3__Lactobacillales;D_4__Aerococcaceae;__	0	0	0	0	0	0	0	0	0	0	0	0	9	0	3	0	0	0	0	0	0	0	0	0	0	0	0	0	32	0	0	467	108	119	0	101	58	9	0	37	114	82	15	0	5	0	0	21	0
D_0__Bacteria;D_1__Firmicutes;D_2__Bacilli;D_3__Lactobacillales;D_4__Carnobacteriaceae;D_5__Allofustis	0	0	0	0	0	0	0	0	0	0	0	0	0	0	0	0	0	0	0	0	0	0	0	0	0	0	0	0	0	0	0	3	0	0	0	0	0	0	0	0	0	0	0	0	0	0	0	0	0
D_0__Bacteria;D_1__Firmicutes;D_2__Bacilli;D_3__Lactobacillales;D_4__Carnobacteriaceae;D_5__Alloiococcus	0	0	0	0	0	0	0	0	0	0	0	0	0	0	0	0	0	0	0	0	0	0	0	0	0	0	0	0	0	0	0	0	0	0	0	0	0	0	0	0	0	0	0	0	0	0	0	0	0
D_0__Bacteria;D_1__Firmicutes;D_2__Bacilli;D_3__Lactobacillales;D_4__Carnobacteriaceae;D_5__Granulicatella	0	99	0	0	0	0	0	0	0	0	0	0	0	0	0	0	0	0	0	0	0	0	0	0	0	0	0	0	0	0	0	0	0	0	0	0	0	0	0	0	0	0	0	0	0	0	0	65	0
D_0__Bacteria;D_1__Firmicutes;D_2__Bacilli;D_3__Lactobacillales;D_4__Carnobacteriaceae;__	0	0	0	0	0	0	0	0	0	0	0	0	0	0	0	0	0	0	0	0	0	0	0	0	0	0	0	0	0	0	0	0	0	0	0	0	0	0	0	0	0	0	0	0	0	0	0	0	0
D_0__Bacteria;D_1__Firmicutes;D_2__Bacilli;D_3__Lactobacillales;D_4__Enterococcaceae;D_5__Enterococcus	0	216	0	0	0	519	5	424	0	0	0	0	19	15	10	0	0	0	0	3947	255	4411	4	0	10	0	0	2	0	0	0	0	0	7	5	0	0	0	0	0	0	0	0	0	0	13	18	27	2
D_0__Bacteria;D_1__Firmicutes;D_2__Bacilli;D_3__Lactobacillales;D_4__Lactobacillaceae;D_5__Lactobacillus	28	229	4985	0	0	0	4417	0	0	0	0	4523	4042	519	4	511	295	17	132	14	8	3	0	0	3	0	0	0	0	0	0	0	0	0	61	189	444	1	0	0	0	0	0	0	0	29	3393	769	4932
D_0__Bacteria;D_1__Firmicutes;D_2__Bacilli;D_3__Lactobacillales;D_4__Lactobacillaceae;D_5__Pediococcus	0	0	0	0	0	0	0	1352	0	0	0	0	0	0	0	0	0	0	0	0	0	0	0	0	0	0	0	0	0	0	0	0	0	0	0	0	0	0	0	0	0	0	0	0	0	0	0	0	0
D_0__Bacteria;D_1__Firmicutes;D_2__Bacilli;D_3__Lactobacillales;D_4__Leuconostocaceae;D_5__Leuconostoc	0	0	0	0	0	0	0	0	0	0	0	0	0	0	0	0	0	0	0	0	0	0	0	0	0	0	0	0	0	0	0	0	0	0	0	0	0	0	0	0	0	0	0	0	0	0	0	0	0
D_0__Bacteria;D_1__Firmicutes;D_2__Bacilli;D_3__Lactobacillales;D_4__Leuconostocaceae;D_5__Weissella	0	0	0	0	0	0	0	61	0	0	0	0	0	0	0	0	0	0	0	0	0	0	0	0	0	0	0	0	0	0	0	0	0	0	0	0	0	0	0	0	0	0	0	0	0	0	0	0	0
D_0__Bacteria;D_1__Firmicutes;D_2__Bacilli;D_3__Lactobacillales;D_4__Streptococcaceae;D_5__Lactococcus	0	0	0	0	0	0	0	1	0	0	0	0	0	0	0	0	0	0	0	3	0	0	0	0	0	0	0	0	0	0	0	0	0	0	0	0	0	0	0	0	0	0	0	0	0	0	0	0	0
D_0__Bacteria;D_1__Firmicutes;D_2__Bacilli;D_3__Lactobacillales;D_4__Streptococcaceae;D_5__Streptococcus	0	925	6	0	0	64	355	39	0	12	7	0	51	0	214	0	0	0	0	9	1	0	0	0	0	3	4	2	21	0	0	2	26	273	1076	1142	1461	56	0	4	221	229	22	979	0	434	300	1025	8
D_0__Bacteria;D_1__Firmicutes;D_2__Clostridia;D_3__Clostridiales;D_4__Christensenellaceae;D_5__uncultured	0	0	0	0	0	0	0	0	0	0	0	0	0	0	0	0	0	0	0	0	0	0	0	0	0	0	0	1	0	0	0	0	0	0	0	3	0	0	0	0	0	0	0	0	0	0	0	0	0
D_0__Bacteria;D_1__Firmicutes;D_2__Clostridia;D_3__Clostridiales;D_4__Clostridiaceae 1;D_5__Clostridium sensu stricto 1	0	0	0	0	0	0	0	0	0	0	0	0	0	0	0	0	0	0	0	5	0	0	0	0	1	0	4	16	0	0	0	0	0	0	0	0	0	0	0	0	0	0	0	0	0	0	0	0	0
D_0__Bacteria;D_1__Firmicutes;D_2__Clostridia;D_3__Clostridiales;D_4__Clostridiaceae 1;D_5__Clostridium sensu stricto 12	0	0	0	0	0	0	0	0	0	0	0	0	0	0	0	0	0	0	0	0	0	0	0	0	0	0	0	0	0	0	0	0	0	0	0	0	0	0	0	0	0	0	0	0	0	0	0	0	0
D_0__Bacteria;D_1__Firmicutes;D_2__Clostridia;D_3__Clostridiales;D_4__Defluviitaleaceae;D_5__Incertae Sedis	0	0	0	0	0	0	0	0	0	0	0	0	0	0	0	0	0	0	0	0	7	0	0	0	0	0	0	0	0	0	0	0	0	0	0	0	0	0	0	0	0	0	0	0	0	0	0	0	0
D_0__Bacteria;D_1__Firmicutes;D_2__Clostridia;D_3__Clostridiales;D_4__Defluviitaleaceae;D_5__uncultured	0	0	0	0	0	0	0	0	0	0	0	0	0	0	0	0	0	0	0	0	0	0	0	0	0	0	0	1	0	0	0	0	0	0	0	0	0	0	0	0	0	0	0	0	0	0	0	0	0
D_0__Bacteria;D_1__Firmicutes;D_2__Clostridia;D_3__Clostridiales;D_4__Eubacteriaceae;D_5__Eubacterium	0	0	0	0	0	0	0	12	0	0	0	0	0	0	0	0	0	0	0	0	3	0	0	0	0	0	0	0	0	0	0	0	0	0	0	0	0	0	0	0	0	0	0	0	0	0	0	0	0
D_0__Bacteria;D_1__Firmicutes;D_2__Clostridia;D_3__Clostridiales;D_4__Family XI;D_5__Anaerococcus	0	0	0	13	6	12	0	23	0	0	0	62	79	105	92	0	0	0	5	3	11	0	421	0	2	1053	1303	508	1154	8	0	350	170	175	0	96	233	6	2435	865	687	1121	967	133	7	1	38	139	0
D_0__Bacteria;D_1__Firmicutes;D_2__Clostridia;D_3__Clostridiales;D_4__Family XI;D_5__Finegoldia	5	0	0	15	4	40	12	39	0	3	0	108	192	424	228	0	3	1	1	0	58	0	559	0	4	539	881	505	216	4	0	329	897	990	0	167	453	53	331	1369	685	664	176	180	131	3	14	95	0
D_0__Bacteria;D_1__Firmicutes;D_2__Clostridia;D_3__Clostridiales;D_4__Family XI;D_5__Gallicola	0	0	0	0	0	0	0	0	0	0	0	0	0	0	0	0	0	0	0	1	3	0	107	0	0	182	51	107	0	0	0	22	23	10	0	4	10	0	3	0	0	0	0	0	0	0	0	0	0
D_0__Bacteria;D_1__Firmicutes;D_2__Clostridia;D_3__Clostridiales;D_4__Family XI;D_5__Helcococcus	0	0	0	0	0	65	0	24	0	0	0	0	0	0	0	0	0	0	0	0	0	0	9	0	0	79	36	31	0	0	0	46	19	7	0	6	7	0	98	0	5	2	0	0	55	5	0	2	0
D_0__Bacteria;D_1__Firmicutes;D_2__Clostridia;D_3__Clostridiales;D_4__Family XI;D_5__Murdochiella	0	0	0	8	0	0	0	12	0	0	0	0	0	0	0	0	0	0	0	0	0	0	13	0	0	10	5	6	0	0	0	4	4	0	0	0	1	0	5	0	0	0	0	0	0	0	0	0	0
D_0__Bacteria;D_1__Firmicutes;D_2__Clostridia;D_3__Clostridiales;D_4__Family XI;D_5__Parvimonas	0	0	0	0	0	0	0	0	0	0	0	0	0	0	0	0	0	0	0	0	0	0	0	0	0	1	0	0	0	0	0	0	0	0	0	0	0	0	0	0	1	3	0	8	0	0	0	4	0
D_0__Bacteria;D_1__Firmicutes;D_2__Clostridia;D_3__Clostridiales;D_4__Family XI;D_5__Peptoniphilus	0	0	0	28	4	140	0	31	0	4	0	79	65	183	107	0	0	1	1	2	15	0	435	0	0	823	892	713	386	8	4	462	816	304	23	418	560	21	257	1047	493	895	367	178	0	0	1	57	0
D_0__Bacteria;D_1__Firmicutes;D_2__Clostridia;D_3__Clostridiales;D_4__Family XI;D_5__uncultured	0	0	0	0	0	0	0	0	0	0	0	0	0	0	0	0	0	0	0	0	0	0	20	0	0	1	2	6	0	0	0	5	3	6	0	0	0	0	0	0	0	0	0	0	0	0	0	0	0
D_0__Bacteria;D_1__Firmicutes;D_2__Clostridia;D_3__Clostridiales;D_4__Family XIII;D_5__Incertae Sedis	0	0	0	0	0	0	0	0	0	0	0	0	0	0	0	0	0	0	0	0	1	0	0	0	0	0	0	3	0	0	0	0	0	0	0	0	0	0	0	0	0	0	0	0	0	0	0	1	0
D_0__Bacteria;D_1__Firmicutes;D_2__Clostridia;D_3__Clostridiales;D_4__Family XIII;D_5__Mogibacterium	0	0	0	0	0	0	0	0	0	0	0	0	0	0	2	0	0	0	0	0	0	0	0	0	0	0	0	0	0	0	0	0	0	0	0	3	7	0	0	0	0	0	0	0	0	0	0	1	0
D_0__Bacteria;D_1__Firmicutes;D_2__Clostridia;D_3__Clostridiales;D_4__Family XIII;D_5__uncultured	0	0	0	0	0	0	0	34	0	0	0	0	0	0	0	0	0	0	0	0	5	0	21	0	0	9	8	3	0	0	0	3	9	3	0	13	20	0	0	0	0	0	0	0	0	0	0	0	0
D_0__Bacteria;D_1__Firmicutes;D_2__Clostridia;D_3__Clostridiales;D_4__Family XIII;__	0	0	0	0	0	0	0	0	0	0	0	0	0	0	0	0	0	0	0	0	0	0	0	0	0	0	0	0	0	0	0	0	0	0	0	0	0	0	0	0	0	0	0	0	0	0	0	2	0
D_0__Bacteria;D_1__Firmicutes;D_2__Clostridia;D_3__Clostridiales;D_4__Lachnospiraceae;D_5__Anaerosporobacter	0	0	0	0	0	0	0	0	0	0	0	0	0	0	0	0	0	0	0	0	0	0	0	0	0	0	0	0	0	0	0	0	0	0	0	0	0	0	0	0	0	0	0	0	0	0	0	0	0
D_0__Bacteria;D_1__Firmicutes;D_2__Clostridia;D_3__Clostridiales;D_4__Lachnospiraceae;D_5__Anaerostipes	0	0	0	0	0	0	0	152	0	0	0	0	0	0	0	0	0	0	0	0	0	0	0	0	0	0	0	0	0	0	0	0	0	0	0	0	0	0	0	0	0	0	0	0	0	0	0	0	0
D_0__Bacteria;D_1__Firmicutes;D_2__Clostridia;D_3__Clostridiales;D_4__Lachnospiraceae;D_5__Blautia	0	0	0	0	0	0	0	165	0	0	0	0	0	0	0	0	0	0	0	0	141	0	0	0	4	2	8	13	0	0	0	0	0	0	0	0	0	0	0	0	3	0	0	0	0	0	0	4	0
D_0__Bacteria;D_1__Firmicutes;D_2__Clostridia;D_3__Clostridiales;D_4__Lachnospiraceae;D_5__Butyrivibrio	0	0	0	0	0	0	0	0	0	0	0	0	0	0	0	0	0	0	0	0	0	0	0	0	0	2	0	0	0	0	0	0	0	0	0	0	0	0	0	0	0	0	0	0	0	0	0	0	0
D_0__Bacteria;D_1__Firmicutes;D_2__Clostridia;D_3__Clostridiales;D_4__Lachnospiraceae;D_5__Coprococcus	0	0	0	0	0	0	0	50	0	0	0	0	0	0	0	0	0	0	0	0	0	0	0	0	0	5	2	9	0	0	0	0	0	0	0	0	0	0	0	0	0	0	0	0	0	0	0	0	0
D_0__Bacteria;D_1__Firmicutes;D_2__Clostridia;D_3__Clostridiales;D_4__Lachnospiraceae;D_5__Dorea	0	0	0	0	0	0	0	0	0	0	0	0	0	0	0	0	0	0	0	0	0	0	0	0	0	0	0	0	0	0	0	0	0	0	0	0	0	0	0	0	0	0	0	0	0	0	0	0	0
D_0__Bacteria;D_1__Firmicutes;D_2__Clostridia;D_3__Clostridiales;D_4__Lachnospiraceae;D_5__Howardella	0	0	0	0	0	0	0	0	0	0	0	0	36	16	59	0	0	0	0	0	0	0	0	0	0	4	3	0	19	0	0	0	5	6	14	29	24	0	0	17	22	11	19	24	0	0	0	0	0
D_0__Bacteria;D_1__Firmicutes;D_2__Clostridia;D_3__Clostridiales;D_4__Lachnospiraceae;D_5__Incertae Sedis	0	0	0	0	3	0	0	47	0	0	0	0	0	0	0	0	0	0	0	0	57	0	0	0	5	12	3	80	0	0	0	0	4	0	0	0	0	0	12	0	0	0	0	0	0	0	0	0	0
D_0__Bacteria;D_1__Firmicutes;D_2__Clostridia;D_3__Clostridiales;D_4__Lachnospiraceae;D_5__Lachnoanaerobaculum	0	13	0	0	0	0	0	0	0	0	0	0	0	0	0	0	0	0	0	0	0	0	0	0	0	0	0	0	0	0	0	0	0	0	0	0	0	0	0	0	0	0	0	0	0	0	0	2	0
D_0__Bacteria;D_1__Firmicutes;D_2__Clostridia;D_3__Clostridiales;D_4__Lachnospiraceae;D_5__Lachnospira	0	0	0	0	0	0	0	0	0	0	0	0	0	0	0	0	0	0	0	0	0	0	0	0	0	0	0	0	0	0	0	0	0	0	0	0	0	0	0	0	0	0	0	0	0	0	0	0	0
D_0__Bacteria;D_1__Firmicutes;D_2__Clostridia;D_3__Clostridiales;D_4__Lachnospiraceae;D_5__Marvinbryantia	0	0	0	0	0	0	0	0	0	0	0	0	0	0	0	0	0	0	0	0	0	0	0	0	0	14	0	8	0	0	0	0	0	0	0	0	0	0	0	0	0	0	0	0	0	0	0	0	0
D_0__Bacteria;D_1__Firmicutes;D_2__Clostridia;D_3__Clostridiales;D_4__Lachnospiraceae;D_5__Moryella	0	0	0	0	0	0	0	15	0	0	0	0	0	0	0	0	0	0	0	0	5	0	0	0	0	0	0	0	0	0	0	0	0	0	0	0	0	0	0	0	0	0	0	0	0	0	0	3	0
D_0__Bacteria;D_1__Firmicutes;D_2__Clostridia;D_3__Clostridiales;D_4__Lachnospiraceae;D_5__Oribacterium	0	0	0	0	0	0	0	0	0	0	0	0	0	0	0	0	0	0	0	0	0	0	0	0	0	0	0	0	0	0	0	0	0	0	0	0	0	0	0	0	0	0	0	0	0	0	0	0	0
D_0__Bacteria;D_1__Firmicutes;D_2__Clostridia;D_3__Clostridiales;D_4__Lachnospiraceae;D_5__Pseudobutyrivibrio	0	0	0	0	0	0	0	0	0	0	0	0	0	0	0	0	0	0	0	0	0	0	0	0	0	0	4	0	0	0	0	0	0	0	0	0	0	0	0	0	0	0	0	0	0	0	0	0	0
D_0__Bacteria;D_1__Firmicutes;D_2__Clostridia;D_3__Clostridiales;D_4__Lachnospiraceae;D_5__Roseburia	0	0	0	0	0	0	0	0	0	0	0	0	0	0	0	0	0	0	0	0	6	0	0	0	0	0	0	25	0	0	0	0	0	0	0	0	0	0	0	0	0	0	0	0	0	0	0	0	0
D_0__Bacteria;D_1__Firmicutes;D_2__Clostridia;D_3__Clostridiales;D_4__Lachnospiraceae;D_5__Stomatobaculum	0	6	0	0	0	0	0	0	0	0	0	0	0	0	0	0	0	0	0	0	0	0	0	0	0	0	0	0	0	0	0	0	0	0	0	0	0	0	0	0	0	0	0	0	0	0	0	0	0
D_0__Bacteria;D_1__Firmicutes;D_2__Clostridia;D_3__Clostridiales;D_4__Lachnospiraceae;D_5__uncultured	0	0	0	0	0	0	0	0	0	0	0	0	0	0	0	0	0	0	0	0	0	0	0	0	0	0	0	0	0	0	0	0	0	0	0	0	0	0	0	0	0	0	0	0	0	0	0	0	0
D_0__Bacteria;D_1__Firmicutes;D_2__Clostridia;D_3__Clostridiales;D_4__Lachnospiraceae;__	0	0	0	0	0	0	0	17	0	0	0	0	0	0	0	0	0	0	0	0	11	0	0	0	0	0	3	74	0	0	0	0	0	0	0	0	0	0	0	0	0	0	0	0	0	0	0	0	0
D_0__Bacteria;D_1__Firmicutes;D_2__Clostridia;D_3__Clostridiales;D_4__Peptococcaceae;D_5__Peptococcus	0	0	0	0	0	0	0	0	0	0	0	0	0	2	1	0	0	0	0	3	0	0	20	0	0	52	39	47	0	0	0	1	9	0	0	22	24	0	0	0	0	0	0	0	0	0	0	0	0
D_0__Bacteria;D_1__Firmicutes;D_2__Clostridia;D_3__Clostridiales;D_4__Peptococcaceae;D_5__uncultured	0	0	0	0	0	0	0	0	0	0	0	0	0	0	0	0	0	0	0	0	0	0	0	0	0	0	0	0	0	0	0	0	0	0	0	0	0	0	0	0	0	0	0	0	0	0	0	0	0
D_0__Bacteria;D_1__Firmicutes;D_2__Clostridia;D_3__Clostridiales;D_4__Peptostreptococcaceae;D_5__Filifactor	0	0	0	0	0	0	0	0	0	0	0	0	0	0	0	0	0	0	0	0	0	0	0	0	0	0	0	0	0	0	0	0	0	0	0	0	0	0	0	0	0	0	0	0	0	0	0	0	0
D_0__Bacteria;D_1__Firmicutes;D_2__Clostridia;D_3__Clostridiales;D_4__Peptostreptococcaceae;D_5__Incertae Sedis	0	0	0	0	0	0	0	10	0	0	0	0	0	0	0	0	0	0	0	0	0	0	0	0	0	6	6	10	0	0	0	0	0	0	0	0	0	0	0	0	0	0	0	0	0	0	0	0	0
D_0__Bacteria;D_1__Firmicutes;D_2__Clostridia;D_3__Clostridiales;D_4__Peptostreptococcaceae;D_5__Peptostreptococcus	0	0	0	0	0	0	0	0	0	0	0	0	0	0	0	0	0	0	0	0	0	0	0	0	0	0	0	0	5	0	0	0	0	0	0	8	42	0	0	6	3	5	6	2	0	0	0	1	2
D_0__Bacteria;D_1__Firmicutes;D_2__Clostridia;D_3__Clostridiales;D_4__Peptostreptococcaceae;__	0	0	0	0	0	0	0	7	0	0	0	0	0	0	0	0	0	0	0	0	0	0	0	0	0	0	0	0	0	0	0	0	0	0	0	0	0	0	0	0	0	0	0	0	0	0	0	0	0
D_0__Bacteria;D_1__Firmicutes;D_2__Clostridia;D_3__Clostridiales;D_4__Ruminococcaceae;D_5__Anaerotruncus	0	0	0	0	0	0	0	11	0	0	0	0	0	0	0	0	0	0	0	0	3	0	0	0	0	0	0	7	0	0	0	0	0	0	0	0	0	0	0	0	0	0	0	0	0	0	0	0	0
D_0__Bacteria;D_1__Firmicutes;D_2__Clostridia;D_3__Clostridiales;D_4__Ruminococcaceae;D_5__Faecalibacterium	0	0	0	0	0	0	0	0	0	0	0	0	0	0	0	0	0	0	0	0	0	0	0	0	0	0	5	0	0	0	0	0	0	0	0	0	0	0	0	0	0	0	0	0	0	0	0	0	0
D_0__Bacteria;D_1__Firmicutes;D_2__Clostridia;D_3__Clostridiales;D_4__Ruminococcaceae;D_5__Fastidiosipila	0	0	0	2	0	69	0	6	0	0	0	0	0	0	0	0	0	0	0	0	0	0	4	0	0	53	26	15	0	0	0	20	10	8	0	10	4	0	12	0	1	0	0	0	0	0	0	8	0
D_0__Bacteria;D_1__Firmicutes;D_2__Clostridia;D_3__Clostridiales;D_4__Ruminococcaceae;D_5__Flavonifractor	0	0	0	0	0	0	0	24	0	0	0	0	0	0	0	0	0	0	0	0	5	0	0	0	0	3	5	2	0	0	0	0	0	0	0	0	0	0	0	0	0	0	0	0	0	0	0	0	0
D_0__Bacteria;D_1__Firmicutes;D_2__Clostridia;D_3__Clostridiales;D_4__Ruminococcaceae;D_5__Hydrogenoanaerobacterium	0	0	0	0	0	0	0	0	0	0	0	0	0	0	0	0	0	0	0	0	0	0	0	0	0	0	0	3	0	0	0	0	0	0	0	0	0	0	0	0	0	0	0	0	0	0	0	0	0
D_0__Bacteria;D_1__Firmicutes;D_2__Clostridia;D_3__Clostridiales;D_4__Ruminococcaceae;D_5__Incertae Sedis	0	0	0	0	0	0	0	33	0	0	0	0	0	0	0	0	0	0	0	7	95	0	0	0	0	2	0	0	0	0	0	0	0	0	0	0	0	0	0	0	0	0	0	0	0	0	0	0	0
D_0__Bacteria;D_1__Firmicutes;D_2__Clostridia;D_3__Clostridiales;D_4__Ruminococcaceae;D_5__Intestinimonas	0	0	0	0	0	0	0	36	0	0	0	0	0	0	0	0	0	0	0	0	6	0	0	0	0	0	0	6	0	0	0	0	0	0	0	0	0	0	0	0	0	0	0	0	0	0	0	0	0
D_0__Bacteria;D_1__Firmicutes;D_2__Clostridia;D_3__Clostridiales;D_4__Ruminococcaceae;D_5__Oscillibacter	0	0	0	0	0	0	0	76	0	0	0	0	0	0	0	0	0	0	0	3	0	0	0	0	0	0	0	0	0	0	0	0	0	0	0	0	0	0	0	0	0	0	0	0	0	0	0	0	0
D_0__Bacteria;D_1__Firmicutes;D_2__Clostridia;D_3__Clostridiales;D_4__Ruminococcaceae;D_5__Papillibacter	0	0	0	0	0	0	0	0	0	0	0	0	0	0	0	0	0	0	0	0	1	0	0	0	0	0	0	0	0	0	0	0	0	0	0	0	0	0	0	0	0	0	0	0	0	0	0	0	0
D_0__Bacteria;D_1__Firmicutes;D_2__Clostridia;D_3__Clostridiales;D_4__Ruminococcaceae;D_5__Ruminococcus	0	0	0	0	0	0	0	0	0	0	0	0	0	0	0	0	0	0	0	0	12	0	0	0	0	7	6	11	0	0	0	0	0	0	0	0	0	0	0	0	0	0	0	0	0	0	0	0	0
D_0__Bacteria;D_1__Firmicutes;D_2__Clostridia;D_3__Clostridiales;D_4__Ruminococcaceae;D_5__Subdoligranulum	0	0	0	0	0	0	0	35	0	0	0	0	0	0	0	0	0	0	0	20	7	0	0	0	0	0	0	10	0	0	0	0	0	0	0	0	0	0	5	0	0	0	2	1	0	0	0	0	0
D_0__Bacteria;D_1__Firmicutes;D_2__Clostridia;D_3__Clostridiales;D_4__Ruminococcaceae;D_5__uncultured	0	0	0	0	0	0	0	0	0	0	0	0	0	0	0	0	0	0	0	0	11	0	0	0	0	12	0	4	0	0	0	0	0	0	0	0	0	0	9	0	0	0	0	0	0	0	0	3	0
D_0__Bacteria;D_1__Firmicutes;D_2__Clostridia;D_3__Clostridiales;D_4__Ruminococcaceae;__	0	0	0	0	0	0	0	15	0	0	0	0	0	0	0	0	0	0	0	0	0	0	0	0	0	0	8	4	0	0	0	0	0	0	0	0	0	0	0	0	0	0	0	0	0	0	0	0	0
D_0__Bacteria;D_1__Firmicutes;D_2__Clostridia;D_3__Clostridiales;D_4__vadinBB60;D_5__uncultured bacterium	0	0	0	0	0	0	0	0	0	0	0	0	0	0	0	0	0	0	0	3	0	5	0	0	0	0	0	0	0	0	0	0	0	0	0	0	0	0	0	0	0	0	0	0	0	0	0	0	0
D_0__Bacteria;D_1__Firmicutes;D_2__Clostridia;D_3__Clostridiales;__;__	0	0	0	0	0	0	0	0	0	0	0	0	0	0	0	0	0	0	0	0	0	0	0	0	0	0	0	0	0	0	0	0	0	0	0	0	0	0	0	0	0	0	0	0	0	0	0	0	0
D_0__Bacteria;D_1__Firmicutes;D_2__Erysipelotrichia;D_3__Erysipelotrichales;D_4__Erysipelotrichaceae;D_5__Catenibacterium	0	0	0	0	0	0	0	0	0	0	0	0	0	0	0	0	0	0	0	0	0	0	0	0	0	0	0	0	0	0	0	0	0	0	0	0	0	0	0	0	0	0	0	0	0	0	0	0	0
D_0__Bacteria;D_1__Firmicutes;D_2__Erysipelotrichia;D_3__Erysipelotrichales;D_4__Erysipelotrichaceae;D_5__Coprobacillus	0	0	0	4	0	0	0	12	0	0	0	0	0	0	0	0	0	0	0	0	0	0	0	0	0	0	0	0	0	0	0	0	0	0	0	0	0	0	0	0	0	0	0	0	0	0	0	0	0
D_0__Bacteria;D_1__Firmicutes;D_2__Erysipelotrichia;D_3__Erysipelotrichales;D_4__Erysipelotrichaceae;D_5__Incertae Sedis	0	0	0	0	0	0	0	117	0	0	0	0	0	0	0	0	0	0	0	18	10	3	0	0	0	1	0	1	0	0	0	0	0	0	0	0	0	0	0	0	0	0	0	0	0	0	0	0	0
D_0__Bacteria;D_1__Firmicutes;D_2__Erysipelotrichia;D_3__Erysipelotrichales;D_4__Erysipelotrichaceae;D_5__Solobacterium	0	0	0	0	0	0	0	0	0	0	0	0	0	0	0	0	0	0	0	0	0	0	0	0	0	0	0	0	0	0	0	0	0	0	0	0	0	0	0	0	0	0	0	0	0	0	0	0	0
D_0__Bacteria;D_1__Firmicutes;D_2__Erysipelotrichia;D_3__Erysipelotrichales;D_4__Erysipelotrichaceae;D_5__Turicibacter	0	0	0	0	0	0	0	0	0	0	0	0	0	0	0	0	0	0	0	0	0	0	0	0	0	7	6	7	0	0	0	0	0	0	0	0	0	0	0	0	0	0	0	0	0	0	0	0	0
D_0__Bacteria;D_1__Firmicutes;D_2__Erysipelotrichia;D_3__Erysipelotrichales;D_4__Erysipelotrichaceae;D_5__uncultured	0	0	0	0	0	0	0	0	0	0	0	0	0	0	0	0	0	0	0	0	0	0	0	0	0	0	0	0	0	0	0	0	0	0	0	0	0	0	0	0	0	0	0	0	0	0	0	0	0
D_0__Bacteria;D_1__Firmicutes;D_2__Erysipelotrichia;D_3__Erysipelotrichales;D_4__Erysipelotrichaceae;__	0	0	0	0	35	1	0	0	0	0	0	0	0	0	0	0	0	0	0	10	2	0	0	0	0	7	3	4	0	0	0	0	0	0	0	0	0	0	0	0	0	0	0	0	0	0	0	0	0
D_0__Bacteria;D_1__Firmicutes;D_2__Negativicutes;D_3__Selenomonadales;D_4__Acidaminococcaceae;D_5__Acidaminococcus	0	0	0	0	0	0	0	9	0	0	0	0	0	0	0	0	0	0	0	0	13	0	0	0	0	0	0	0	0	0	0	0	0	0	0	0	0	0	0	0	0	0	0	0	0	0	0	0	0
D_0__Bacteria;D_1__Firmicutes;D_2__Negativicutes;D_3__Selenomonadales;D_4__Acidaminococcaceae;D_5__Phascolarctobacterium	0	0	0	0	0	0	0	13	0	0	0	0	0	0	0	0	0	0	0	0	0	0	0	0	0	0	0	0	0	0	0	0	0	0	0	0	0	0	0	0	0	0	0	0	0	0	0	0	0
D_0__Bacteria;D_1__Firmicutes;D_2__Negativicutes;D_3__Selenomonadales;D_4__Acidaminococcaceae;D_5__Succiniclasticum	0	0	0	0	0	0	0	0	0	0	0	0	0	0	0	0	0	0	0	0	0	0	0	0	0	0	0	0	0	0	0	0	0	0	0	0	1	0	0	0	0	0	0	0	0	0	0	0	0
D_0__Bacteria;D_1__Firmicutes;D_2__Negativicutes;D_3__Selenomonadales;D_4__Veillonellaceae;D_5__Anaeroglobus	0	0	0	0	0	0	0	0	0	0	0	0	0	0	0	0	0	0	0	0	0	0	0	0	0	0	0	0	0	0	0	0	0	0	0	0	0	0	0	0	0	0	0	0	0	0	0	0	0
D_0__Bacteria;D_1__Firmicutes;D_2__Negativicutes;D_3__Selenomonadales;D_4__Veillonellaceae;D_5__Dialister	0	0	0	0	0	0	0	0	0	1	0	0	5	54	15	0	0	0	1	0	11	0	0	0	0	71	50	44	99	2	0	13	119	17	4	63	51	3	0	47	43	55	83	66	0	0	0	0	0
D_0__Bacteria;D_1__Firmicutes;D_2__Negativicutes;D_3__Selenomonadales;D_4__Veillonellaceae;D_5__Megasphaera	0	7	0	0	0	0	0	0	0	0	0	0	0	0	0	0	0	0	0	0	0	0	0	0	0	0	0	0	0	0	0	0	0	0	0	0	0	0	0	0	0	0	0	0	0	0	0	0	0
D_0__Bacteria;D_1__Firmicutes;D_2__Negativicutes;D_3__Selenomonadales;D_4__Veillonellaceae;D_5__Negativicoccus	0	0	0	0	0	0	0	0	0	0	0	0	6	15	8	0	0	0	0	0	5	0	41	0	0	0	0	0	0	0	0	24	27	18	0	0	5	0	0	79	19	19	3	0	0	0	0	0	0
D_0__Bacteria;D_1__Firmicutes;D_2__Negativicutes;D_3__Selenomonadales;D_4__Veillonellaceae;D_5__Selenomonas	0	0	0	0	0	0	0	0	0	0	0	0	0	0	0	0	0	0	0	0	0	0	0	0	0	0	0	0	0	0	0	0	0	0	0	0	0	0	0	0	0	0	0	0	0	0	0	1	0
D_0__Bacteria;D_1__Firmicutes;D_2__Negativicutes;D_3__Selenomonadales;D_4__Veillonellaceae;D_5__Veillonella	0	132	0	0	0	0	22	0	0	0	0	0	8	15	102	0	0	0	0	1	0	0	0	0	0	0	2	4	0	0	0	0	0	0	0	0	0	0	0	0	0	2	0	7	0	0	2	30	0
D_0__Bacteria;D_1__Firmicutes;D_2__Negativicutes;D_3__Selenomonadales;D_4__Veillonellaceae;__	0	0	0	0	0	0	0	0	0	0	0	0	0	0	0	0	0	0	0	0	0	0	50	0	0	0	0	0	0	0	0	0	0	0	0	0	0	0	0	0	0	0	0	0	0	0	0	0	0
D_0__Bacteria;D_1__Firmicutes;D_2__OPB54;__;__;__	0	0	0	0	0	0	0	0	0	0	0	0	0	0	0	0	0	0	0	0	0	0	0	0	0	0	0	0	0	0	0	0	0	0	0	0	0	0	0	0	0	0	0	0	0	0	0	0	0
D_0__Bacteria;D_1__Firmicutes;__;__;__;__	0	0	0	0	0	0	0	0	0	0	0	0	0	0	0	0	0	0	0	0	0	0	0	0	0	0	0	0	0	0	0	0	0	0	0	0	0	0	0	0	0	0	0	0	0	0	0	0	0
D_0__Bacteria;D_1__Fusobacteria;D_2__Fusobacteriia;D_3__Fusobacteriales;D_4__Fusobacteriaceae;D_5__Fusobacterium	0	28	0	0	0	0	0	0	0	0	0	0	0	0	0	0	0	0	0	0	0	0	0	0	0	0	0	0	0	0	0	3	5	19	0	0	0	0	0	4	0	0	0	16	0	0	0	26	0
D_0__Bacteria;D_1__Fusobacteria;D_2__Fusobacteriia;D_3__Fusobacteriales;D_4__Leptotrichiaceae;D_5__Leptotrichia	0	68	0	0	0	0	0	0	0	0	0	0	0	0	0	0	0	0	0	0	0	0	0	0	0	0	0	0	0	0	0	0	0	0	0	0	0	0	0	0	0	0	0	0	0	0	0	27	0
D_0__Bacteria;D_1__Fusobacteria;D_2__Fusobacteriia;D_3__Fusobacteriales;D_4__Leptotrichiaceae;D_5__Sneathia	0	0	0	0	0	3	0	0	0	0	0	0	0	0	0	0	0	0	0	0	0	0	0	0	0	0	0	0	0	0	0	0	0	0	0	0	0	0	0	0	0	0	0	0	0	0	4	0	0
D_0__Bacteria;D_1__Lentisphaerae;D_2__Lentisphaeria;D_3__Victivallales;D_4__Victivallaceae;D_5__Victivallis	0	0	0	0	0	0	0	0	0	0	0	0	0	0	0	0	0	0	0	0	0	0	0	0	0	0	0	4	0	0	0	0	0	0	0	0	0	0	0	0	0	0	0	0	0	0	0	0	0
D_0__Bacteria;D_1__Planctomycetes;D_2__Planctomycetacia;D_3__Planctomycetales;D_4__Planctomycetaceae;D_5__uncultured	0	0	0	0	0	0	0	0	0	0	0	0	0	0	0	0	0	0	0	0	0	0	0	0	0	0	0	0	0	0	0	0	0	0	0	0	0	0	0	0	0	0	0	0	0	0	0	0	0
D_0__Bacteria;D_1__Proteobacteria;D_2__Alphaproteobacteria;D_3__Caulobacterales;D_4__Caulobacteraceae;D_5__Caulobacter	0	0	0	0	3	0	0	0	0	0	0	0	0	0	0	0	0	0	0	0	0	0	0	0	0	0	0	0	0	0	0	0	0	0	0	0	0	0	0	0	0	0	0	0	0	0	0	0	0
D_0__Bacteria;D_1__Proteobacteria;D_2__Alphaproteobacteria;D_3__Caulobacterales;D_4__Caulobacteraceae;D_5__Phenylobacterium	0	0	0	0	0	0	0	0	0	0	0	0	0	0	0	0	0	0	0	0	0	0	0	0	0	0	0	0	0	0	0	0	0	0	0	0	0	0	0	0	0	0	0	0	0	0	0	0	0
D_0__Bacteria;D_1__Proteobacteria;D_2__Alphaproteobacteria;D_3__Rhizobiales;D_4__Aurantimonadaceae;D_5__uncultured	0	0	0	0	5	0	0	0	0	0	0	0	0	0	0	0	0	0	0	0	0	0	0	0	0	0	0	0	0	0	0	0	0	0	0	0	0	0	0	0	0	0	0	0	0	0	0	0	0
D_0__Bacteria;D_1__Proteobacteria;D_2__Alphaproteobacteria;D_3__Rhizobiales;D_4__Bradyrhizobiaceae;D_5__Bradyrhizobium	0	0	0	0	0	0	0	0	0	0	0	0	0	0	0	0	0	0	0	0	0	0	0	0	0	0	0	0	0	0	0	0	0	0	0	0	0	0	0	0	0	0	0	0	0	0	0	0	0
D_0__Bacteria;D_1__Proteobacteria;D_2__Alphaproteobacteria;D_3__Rhizobiales;D_4__Methylobacteriaceae;D_5__Methylobacterium	0	0	0	0	42	0	0	0	0	0	0	0	0	0	0	0	0	0	0	1	0	0	0	0	0	0	0	0	0	0	0	0	0	7	0	0	0	0	0	0	0	0	0	0	0	0	0	0	0
D_0__Bacteria;D_1__Proteobacteria;D_2__Alphaproteobacteria;D_3__Rhizobiales;D_4__Rhizobiaceae;D_5__Rhizobium	0	0	0	0	0	0	0	0	0	0	0	0	0	0	0	0	0	0	0	1	0	0	0	0	0	0	0	0	0	0	0	0	0	0	0	0	0	0	0	0	0	0	0	0	0	0	0	0	0
D_0__Bacteria;D_1__Proteobacteria;D_2__Alphaproteobacteria;D_3__Rhizobiales;__;__	0	0	0	0	0	0	0	0	0	0	0	0	0	0	0	0	0	0	0	0	0	0	0	0	0	0	0	0	0	0	0	0	0	0	0	0	0	0	0	0	0	0	0	0	0	0	0	0	0
D_0__Bacteria;D_1__Proteobacteria;D_2__Alphaproteobacteria;D_3__Rhodobacterales;D_4__Rhodobacteraceae;D_5__Paracoccus	0	0	0	0	0	0	0	0	0	0	0	0	0	0	0	0	0	0	0	0	0	0	0	0	0	0	0	0	0	0	0	0	0	0	0	0	0	0	0	0	0	0	0	0	0	0	0	0	0
D_0__Bacteria;D_1__Proteobacteria;D_2__Alphaproteobacteria;D_3__Rhodobacterales;D_4__Rhodobacteraceae;D_5__Rubellimicrobium	0	7	0	0	0	0	0	0	0	0	0	0	0	0	0	0	0	0	0	0	0	0	2	0	0	0	0	0	0	0	0	0	0	0	0	0	0	0	0	0	0	0	0	0	0	0	0	0	0
D_0__Bacteria;D_1__Proteobacteria;D_2__Alphaproteobacteria;D_3__Rhodospirillales;D_4__Acetobacteraceae;D_5__Roseomonas	0	0	0	0	0	0	0	0	0	0	0	0	0	0	0	0	0	0	0	0	0	0	0	0	0	0	0	0	0	0	0	0	0	0	0	0	0	0	0	0	0	0	0	0	0	0	0	0	0
D_0__Bacteria;D_1__Proteobacteria;D_2__Alphaproteobacteria;D_3__Rhodospirillales;D_4__Acetobacteraceae;__	0	0	0	0	0	0	0	0	0	0	0	0	0	0	0	0	0	0	0	0	0	0	0	0	0	0	0	0	0	0	0	0	0	0	0	0	0	0	0	0	0	0	0	0	0	0	0	0	0
D_0__Bacteria;D_1__Proteobacteria;D_2__Alphaproteobacteria;D_3__Rhodospirillales;D_4__DA111;D_5__uncultured bacterium	0	0	0	0	0	0	0	0	0	0	0	0	0	0	0	0	0	0	0	0	0	0	0	0	0	0	0	0	0	0	0	0	0	0	0	0	0	0	0	0	0	0	0	0	0	0	0	0	0
D_0__Bacteria;D_1__Proteobacteria;D_2__Alphaproteobacteria;D_3__Rhodospirillales;D_4__Rhodospirillaceae;D_5__Skermanella	0	0	0	0	0	0	0	0	0	0	0	0	0	0	0	0	0	0	0	0	0	0	0	0	0	0	0	0	0	0	0	0	0	0	0	0	0	0	0	0	0	0	0	0	0	0	0	0	0
D_0__Bacteria;D_1__Proteobacteria;D_2__Alphaproteobacteria;D_3__Sphingomonadales;D_4__Sphingomonadaceae;D_5__Novosphingobium	0	0	0	0	0	0	0	0	0	0	0	0	0	0	0	0	0	0	0	0	0	0	0	0	0	0	0	0	0	0	0	0	0	0	0	0	0	0	0	0	0	0	0	0	0	0	0	0	0
D_0__Bacteria;D_1__Proteobacteria;D_2__Alphaproteobacteria;D_3__Sphingomonadales;D_4__Sphingomonadaceae;D_5__Sphingomonas	0	0	0	0	0	0	0	0	0	0	0	0	0	0	0	0	0	0	0	0	0	0	0	0	0	0	0	0	0	0	0	0	0	0	0	0	0	0	0	0	0	0	0	0	0	0	0	0	0
D_0__Bacteria;D_1__Proteobacteria;D_2__Alphaproteobacteria;D_3__Sphingomonadales;D_4__Sphingomonadaceae;__	0	0	0	0	0	0	0	0	0	0	0	0	0	0	0	0	0	0	0	0	0	0	0	0	0	0	0	0	0	0	0	0	0	0	0	0	0	0	0	0	0	0	0	0	0	0	0	0	0
D_0__Bacteria;D_1__Proteobacteria;D_2__Alphaproteobacteria;__;__;__	0	0	0	0	0	0	0	0	0	0	0	0	0	0	0	0	0	0	0	0	0	0	0	0	0	0	0	0	0	0	0	0	0	0	0	0	0	0	0	0	0	0	0	0	0	0	0	0	0
D_0__Bacteria;D_1__Proteobacteria;D_2__Betaproteobacteria;D_3__Burkholderiales;D_4__Alcaligenaceae;D_5__Achromobacter	0	0	0	0	0	7	0	0	0	0	0	0	0	0	0	0	0	0	0	0	0	0	0	0	0	0	0	0	0	0	0	0	0	0	0	0	0	0	0	0	0	0	0	0	0	0	0	0	0
D_0__Bacteria;D_1__Proteobacteria;D_2__Betaproteobacteria;D_3__Burkholderiales;D_4__Alcaligenaceae;D_5__Alcaligenes	0	0	0	0	0	0	0	0	0	0	0	0	0	0	0	0	0	0	0	0	0	0	0	0	0	0	0	0	0	0	0	0	0	0	0	0	0	0	0	0	0	0	0	0	0	0	0	0	0
D_0__Bacteria;D_1__Proteobacteria;D_2__Betaproteobacteria;D_3__Burkholderiales;D_4__Alcaligenaceae;D_5__Oligella	0	0	0	0	0	0	0	0	0	0	0	0	0	0	0	0	0	0	0	0	0	0	0	0	0	0	0	0	0	0	0	5	0	2	0	1	0	0	0	0	0	0	0	0	0	0	0	0	0
D_0__Bacteria;D_1__Proteobacteria;D_2__Betaproteobacteria;D_3__Burkholderiales;D_4__Alcaligenaceae;D_5__Parasutterella	0	0	0	0	0	0	0	0	0	0	0	0	0	0	0	0	0	0	0	0	0	0	0	0	0	0	2	5	0	0	0	0	0	0	0	0	0	0	0	0	0	0	0	0	0	0	0	0	0
D_0__Bacteria;D_1__Proteobacteria;D_2__Betaproteobacteria;D_3__Burkholderiales;D_4__Alcaligenaceae;D_5__Sutterella	0	0	0	0	0	0	0	0	0	0	0	0	0	30	25	0	0	0	0	0	0	0	0	0	0	0	0	0	0	0	0	0	0	0	0	0	0	0	0	0	0	0	0	0	0	0	0	0	0
D_0__Bacteria;D_1__Proteobacteria;D_2__Betaproteobacteria;D_3__Burkholderiales;D_4__Burkholderiaceae;D_5__Lautropia	0	0	0	0	0	0	0	0	0	0	0	0	0	0	0	0	0	0	0	0	0	0	0	0	0	0	0	0	0	0	0	0	0	0	0	0	0	0	0	0	0	0	0	0	0	0	0	0	1
D_0__Bacteria;D_1__Proteobacteria;D_2__Betaproteobacteria;D_3__Burkholderiales;D_4__Burkholderiaceae;D_5__Ralstonia	0	0	0	0	0	0	0	0	0	0	0	0	0	0	0	0	0	0	0	0	0	0	0	0	0	0	0	0	0	0	0	0	0	0	0	0	0	0	0	0	0	0	0	0	0	0	0	0	0
D_0__Bacteria;D_1__Proteobacteria;D_2__Betaproteobacteria;D_3__Burkholderiales;D_4__Comamonadaceae;D_5__Hydrogenophaga	0	6	0	0	0	0	0	0	0	0	0	0	0	0	0	0	0	0	0	0	0	0	0	0	0	0	0	0	0	0	0	0	0	0	0	0	0	0	0	0	0	0	0	0	0	0	0	0	0
D_0__Bacteria;D_1__Proteobacteria;D_2__Betaproteobacteria;D_3__Burkholderiales;D_4__Comamonadaceae;D_5__Pelomonas	16	0	0	0	0	0	0	0	0	0	0	0	0	0	0	0	0	0	0	0	0	0	0	0	0	0	0	0	3	0	0	0	0	0	0	0	0	0	0	0	0	0	0	0	0	0	0	0	0
D_0__Bacteria;D_1__Proteobacteria;D_2__Betaproteobacteria;D_3__Burkholderiales;D_4__Comamonadaceae;D_5__Tepidimonas	0	0	0	0	0	0	0	0	0	0	0	0	0	0	0	0	0	0	0	0	0	0	0	0	0	0	0	0	0	0	0	0	0	0	0	0	0	0	0	0	0	0	0	0	0	0	0	0	0
D_0__Bacteria;D_1__Proteobacteria;D_2__Betaproteobacteria;D_3__Burkholderiales;D_4__Comamonadaceae;__	0	0	0	0	0	0	0	0	0	0	0	0	0	0	0	0	0	0	0	0	0	0	0	0	0	0	0	0	0	0	0	0	0	2	0	0	0	0	0	0	0	0	0	0	0	0	0	0	0
D_0__Bacteria;D_1__Proteobacteria;D_2__Betaproteobacteria;D_3__Burkholderiales;D_4__Oxalobacteraceae;D_5__Massilia	0	0	0	0	0	0	0	0	0	0	0	0	0	0	0	0	0	0	0	0	0	0	0	0	0	0	0	0	0	0	0	0	0	0	0	0	0	0	0	0	0	0	0	0	0	0	0	0	0
D_0__Bacteria;D_1__Proteobacteria;D_2__Betaproteobacteria;D_3__Burkholderiales;D_4__Oxalobacteraceae;D_5__Noviherbaspirillum	0	0	0	0	0	0	0	0	0	0	0	0	0	0	0	0	0	0	0	0	0	0	0	0	0	0	0	0	0	0	0	0	0	0	0	0	0	0	0	0	0	0	0	0	0	0	0	0	0
D_0__Bacteria;D_1__Proteobacteria;D_2__Betaproteobacteria;D_3__Burkholderiales;D_4__Oxalobacteraceae;__	0	0	0	0	0	0	0	0	0	0	0	0	0	0	0	0	0	0	0	0	0	0	0	0	0	0	0	0	0	0	0	0	0	0	0	0	0	0	0	0	0	0	0	0	0	0	0	0	0
D_0__Bacteria;D_1__Proteobacteria;D_2__Betaproteobacteria;D_3__Hydrogenophilales;D_4__Hydrogenophilaceae;D_5__Hydrogenophilus	0	0	0	0	0	0	0	0	0	0	0	0	0	0	0	0	0	0	0	0	0	0	0	0	0	0	0	0	0	0	0	0	0	0	0	0	0	0	0	0	0	0	0	0	0	0	0	0	0
D_0__Bacteria;D_1__Proteobacteria;D_2__Betaproteobacteria;D_3__Hydrogenophilales;D_4__Hydrogenophilaceae;D_5__Tepidiphilus	0	0	0	0	0	0	0	0	0	0	0	0	0	0	0	0	0	0	0	0	0	0	0	0	0	0	0	0	0	0	0	0	0	0	0	0	0	0	0	0	0	0	0	0	0	0	0	0	0
D_0__Bacteria;D_1__Proteobacteria;D_2__Betaproteobacteria;D_3__Neisseriales;D_4__Neisseriaceae;D_5__Neisseria	0	653	0	0	0	0	0	2	0	0	0	0	0	0	0	0	0	0	0	0	0	0	0	0	0	0	0	0	0	0	0	0	0	0	0	0	0	0	0	2	0	0	0	0	0	611	5	2	13
D_0__Bacteria;D_1__Proteobacteria;D_2__Betaproteobacteria;D_3__Neisseriales;D_4__Neisseriaceae;__	0	5	0	0	0	0	0	0	0	0	0	0	0	0	0	0	0	0	0	0	0	0	0	0	0	0	0	0	0	0	0	0	0	0	0	0	0	0	0	0	0	0	0	0	0	0	0	0	0
D_0__Bacteria;D_1__Proteobacteria;D_2__Betaproteobacteria;D_3__SC-I-84;__;__	0	0	0	0	0	0	0	0	0	0	0	0	0	0	0	0	0	0	0	0	0	0	0	0	0	0	0	0	0	0	0	0	0	0	0	0	0	0	0	0	0	0	0	0	0	0	0	0	0
D_0__Bacteria;D_1__Proteobacteria;D_2__Deltaproteobacteria;D_3__Desulfovibrionales;D_4__Desulfovibrionaceae;D_5__Bilophila	0	0	0	0	0	0	0	0	0	0	0	0	0	0	0	0	0	0	0	0	0	0	0	0	0	0	0	0	0	0	0	0	0	0	0	0	0	0	0	0	0	0	0	0	0	0	0	0	0
D_0__Bacteria;D_1__Proteobacteria;D_2__Deltaproteobacteria;D_3__Desulfovibrionales;D_4__Desulfovibrionaceae;D_5__Desulfovibrio	0	0	0	0	0	0	0	0	0	0	0	0	0	0	0	0	0	0	0	0	0	0	0	0	0	0	0	0	0	0	0	0	0	0	0	0	0	0	0	6	0	0	0	0	0	0	0	0	0
D_0__Bacteria;D_1__Proteobacteria;D_2__Deltaproteobacteria;D_3__Myxococcales;D_4__Sandaracinaceae;D_5__uncultured bacterium	0	3	0	0	0	0	0	0	0	0	0	0	0	0	0	0	0	0	0	0	0	0	0	0	0	0	0	0	0	0	0	0	0	0	0	0	0	0	0	0	0	0	0	0	0	0	0	0	0
D_0__Bacteria;D_1__Proteobacteria;D_2__Deltaproteobacteria;__;__;__	0	0	0	0	0	0	0	0	0	0	0	0	0	0	0	0	0	0	0	0	0	0	0	0	0	0	0	0	0	0	0	0	0	0	0	0	0	0	0	0	0	0	0	0	0	0	0	0	0
D_0__Bacteria;D_1__Proteobacteria;D_2__Epsilonproteobacteria;D_3__Campylobacterales;D_4__Campylobacteraceae;D_5__Campylobacter	0	0	0	4	0	158	0	50	0	0	0	0	0	5	3	0	0	0	0	0	0	0	124	0	0	0	0	0	0	0	0	3	61	75	0	0	1	0	52	0	0	0	0	0	0	0	0	24	0
D_0__Bacteria;D_1__Proteobacteria;D_2__Gammaproteobacteria;D_3__B38;D_4__uncultured bacterium;D_5__	0	0	0	0	0	0	0	0	0	0	0	0	0	0	0	7	0	0	0	0	0	0	0	0	0	0	0	0	0	0	0	0	0	0	0	0	0	0	0	0	0	0	0	0	0	0	0	0	0
D_0__Bacteria;D_1__Proteobacteria;D_2__Gammaproteobacteria;D_3__Enterobacteriales;D_4__Enterobacteriaceae;D_5__Citrobacter	0	0	0	0	0	0	0	0	0	0	0	0	0	0	0	0	0	0	0	0	0	0	0	0	0	0	0	6	0	0	0	0	0	0	0	0	0	0	0	0	0	0	0	0	0	0	0	0	0
D_0__Bacteria;D_1__Proteobacteria;D_2__Gammaproteobacteria;D_3__Enterobacteriales;D_4__Enterobacteriaceae;D_5__Escherichia-Shigella	572	91	0	26	16	169	4	5	4995	4973	4993	0	0	22	18	4408	4633	4973	4786	3	3705	5	475	5000	4966	0	0	27	11	4960	4996	6	5	1329	3814	216	29	4772	7	311	169	27	7	66	4	34	279	136	0
D_0__Bacteria;D_1__Proteobacteria;D_2__Gammaproteobacteria;D_3__Enterobacteriales;D_4__Enterobacteriaceae;D_5__Morganella	0	0	0	0	0	0	0	0	0	0	0	0	0	0	0	0	0	0	0	0	10	0	88	0	0	0	0	0	0	0	0	0	0	0	0	0	0	0	0	0	0	0	0	0	0	0	0	0	0
D_0__Bacteria;D_1__Proteobacteria;D_2__Gammaproteobacteria;D_3__Enterobacteriales;D_4__Enterobacteriaceae;D_5__Proteus	0	0	0	0	0	27	0	0	0	0	0	0	0	0	0	0	0	0	0	0	0	4	0	0	0	0	0	0	0	0	0	0	0	9	0	0	0	0	0	0	0	0	0	0	0	0	0	0	0
D_0__Bacteria;D_1__Proteobacteria;D_2__Gammaproteobacteria;D_3__Enterobacteriales;D_4__Enterobacteriaceae;D_5__Providencia	0	0	0	0	0	105	0	0	0	0	0	0	0	0	0	0	0	0	0	0	0	0	0	0	0	0	0	0	0	0	0	0	0	0	0	0	0	0	0	0	0	0	0	0	0	0	0	0	0
D_0__Bacteria;D_1__Proteobacteria;D_2__Gammaproteobacteria;D_3__Enterobacteriales;D_4__Enterobacteriaceae;__	0	0	0	2	0	0	0	0	0	0	0	0	13	0	0	0	0	0	0	69	0	0	0	0	4	0	0	54	0	0	0	0	0	0	0	0	0	0	0	0	0	0	0	0	0	0	0	0	0
D_0__Bacteria;D_1__Proteobacteria;D_2__Gammaproteobacteria;D_3__Oceanospirillales;D_4__Alcanivoracaceae;D_5__Alcanivorax	0	0	0	0	0	1	0	0	0	0	0	0	0	0	0	0	0	0	0	0	0	0	0	0	0	0	0	0	0	0	0	0	0	0	0	0	0	0	0	0	0	0	0	0	0	0	0	0	0
D_0__Bacteria;D_1__Proteobacteria;D_2__Gammaproteobacteria;D_3__Pasteurellales;D_4__Pasteurellaceae;D_5__Actinobacillus	0	0	0	0	0	0	0	0	0	0	0	0	0	0	0	0	0	0	0	0	0	0	0	0	0	0	0	0	0	0	0	0	0	0	0	0	0	0	0	0	0	0	0	0	0	0	0	0	4
D_0__Bacteria;D_1__Proteobacteria;D_2__Gammaproteobacteria;D_3__Pasteurellales;D_4__Pasteurellaceae;D_5__Haemophilus	0	308	0	0	0	0	0	0	0	0	0	0	0	0	0	0	0	0	0	0	0	0	0	0	0	0	0	0	0	0	0	0	0	0	0	1	3	0	0	0	0	0	0	0	0	0	7	18	0
D_0__Bacteria;D_1__Proteobacteria;D_2__Gammaproteobacteria;D_3__Pasteurellales;D_4__Pasteurellaceae;__	0	78	0	0	0	0	3	0	0	0	0	0	0	0	0	0	0	0	0	0	0	0	0	0	0	0	0	0	0	0	0	0	0	0	0	0	0	0	0	0	0	0	0	0	0	0	0	0	0
D_0__Bacteria;D_1__Proteobacteria;D_2__Gammaproteobacteria;D_3__Pseudomonadales;D_4__Moraxellaceae;D_5__Acinetobacter	0	0	0	0	0	11	0	0	0	0	0	0	0	0	0	0	0	0	0	0	0	0	0	0	0	0	0	0	0	0	0	0	0	5	0	0	0	0	0	0	0	3	0	0	0	0	2	0	0
D_0__Bacteria;D_1__Proteobacteria;D_2__Gammaproteobacteria;D_3__Pseudomonadales;D_4__Moraxellaceae;D_5__Enhydrobacter	0	0	0	0	0	0	0	0	0	0	0	0	0	0	0	0	0	0	0	3	0	0	0	0	0	0	0	0	0	0	0	0	0	1	0	0	0	0	0	0	0	0	0	0	0	0	4	13	0
D_0__Bacteria;D_1__Proteobacteria;D_2__Gammaproteobacteria;D_3__Pseudomonadales;D_4__Moraxellaceae;D_5__Moraxella	0	0	0	0	0	0	0	0	0	0	0	0	0	0	0	0	0	0	0	0	0	0	0	0	0	0	0	0	0	0	0	0	0	0	0	0	0	0	0	0	0	0	0	0	0	0	0	0	2
D_0__Bacteria;D_1__Proteobacteria;D_2__Gammaproteobacteria;D_3__Pseudomonadales;D_4__Pseudomonadaceae;D_5__Pseudomonas	0	7	0	0	0	242	0	0	0	0	0	0	0	0	0	0	0	0	0	4	0	4	2	0	0	26	0	8	0	0	0	0	0	28	0	0	0	0	0	0	0	0	3	0	0	0	0	91	0
D_0__Bacteria;D_1__Proteobacteria;D_2__Gammaproteobacteria;D_3__Xanthomonadales;D_4__Xanthomonadaceae;D_5__Silanimonas	0	0	0	0	0	0	0	0	0	0	0	0	0	0	0	0	0	0	0	0	0	0	0	0	0	0	0	0	0	0	0	0	0	0	0	0	0	0	0	0	0	0	0	0	0	0	0	0	0
D_0__Bacteria;D_1__Proteobacteria;D_2__Gammaproteobacteria;D_3__Xanthomonadales;D_4__Xanthomonadaceae;__	0	0	0	0	0	0	0	0	0	0	0	0	0	0	0	0	0	0	0	0	0	0	0	0	0	0	0	0	0	0	0	0	0	0	0	0	0	0	0	0	0	0	0	0	0	0	0	0	0
D_0__Bacteria;D_1__Synergistetes;D_2__Synergistia;D_3__Synergistales;D_4__Synergistaceae;D_5__Jonquetella	0	0	0	0	0	0	0	0	0	0	0	0	0	0	0	0	0	0	0	0	0	0	0	0	0	0	0	0	0	0	0	0	1	0	0	0	0	0	0	0	0	0	0	0	0	0	0	0	0
D_0__Bacteria;D_1__Synergistetes;D_2__Synergistia;D_3__Synergistales;D_4__Synergistaceae;D_5__Pyramidobacter	0	0	0	0	0	0	0	1	0	0	0	0	0	0	0	0	0	0	0	0	0	0	0	0	0	0	0	0	0	0	0	0	0	0	0	0	0	0	0	2	0	1	0	1	0	0	0	0	0
D_0__Bacteria;D_1__Tenericutes;D_2__Mollicutes;D_3__Mycoplasmatales;D_4__Mycoplasmataceae;D_5__Mycoplasma	0	0	0	0	0	0	0	0	0	0	0	0	0	0	0	0	0	0	0	0	0	0	0	0	0	0	0	0	0	0	0	0	0	0	0	0	0	0	0	0	0	0	0	0	80	925	1	0	0
D_0__Bacteria;D_1__Tenericutes;D_2__Mollicutes;D_3__Mycoplasmatales;D_4__Mycoplasmataceae;D_5__Ureaplasma	4353	0	0	0	0	0	0	0	0	0	0	0	0	0	0	0	4	0	0	0	0	0	0	0	0	0	0	0	0	0	0	0	0	0	0	0	0	0	0	0	0	0	0	0	946	1047	20	107	7
D_0__Bacteria;D_1__Tenericutes;D_2__Mollicutes;D_3__Mycoplasmatales;D_4__Mycoplasmataceae;D_5__uncultured	0	0	0	0	0	0	0	0	0	0	0	0	0	0	0	0	0	0	0	0	0	0	0	0	0	0	0	0	0	0	0	0	0	0	0	0	0	0	0	0	0	0	0	0	0	0	0	0	0
D_0__Bacteria;D_1__Verrucomicrobia;D_2__OPB35 soil group;__;__;__	0	0	0	0	0	0	0	0	0	0	0	0	0	0	0	0	0	0	0	0	0	0	0	0	0	0	0	0	0	0	0	0	0	0	0	0	0	0	0	0	0	0	0	0	0	0	0	0	0
D_0__Bacteria;D_1__Verrucomicrobia;D_2__Verrucomicrobiae;D_3__Verrucomicrobiales;D_4__Verrucomicrobiaceae;D_5__Akkermansia	0	0	0	0	0	0	0	0	0	0	0	0	0	0	0	0	0	0	0	0	0	0	0	0	0	0	0	0	0	0	0	0	0	0	0	0	0	0	0	0	0	0	0	0	0	0	0	0	0
D_0__Bacteria;__;__;__;__;__	0	0	0	0	0	0	0	0	0	0	0	0	0	0	0	0	0	0	0	0	0	0	0	0	0	0	0	0	0	0	0	0	0	0	0	0	0	0	0	0	0	0	0	0	0	0	0	0	0
D_0__Eukaryota;D_1__Excavata;D_2__Metamonada;D_3__Parabasalia;D_4__Trichomonadea;D_5__Trichomonas	0	0	0	0	0	0	0	0	0	0	0	0	0	0	0	0	0	0	0	0	0	0	0	0	0	0	0	0	0	0	0	0	0	0	0	0	0	0	0	0	0	0	0	0	0	0	0	0	0
D_0__Eukaryota;D_1__Opisthokonta;D_2__Holozoa;D_3__Metazoa;D_4__Animalia;D_5__Craniata	0	0	0	0	0	0	0	0	0	0	0	0	0	0	0	0	0	0	0	0	0	0	0	0	0	0	0	0	0	0	0	0	0	0	0	0	0	0	0	0	0	0	0	0	0	0	0	0	0
Unassigned;__;__;__;__;__	0	0	0	0	0	0	0	0	0	0	0	0	0	0	0	0	0	0	0	0	0	0	0	0	0	0	0	0	0	0	0	0	0	0	0	0	0	0	0	0	0	0	0	0	0	0	0	0	0
[truncated: 58 more columns]

## Sheet: Susceptibility table
Susceptibility phenotypes of all isolates for the antibiotics tested in this study. 0=susceptible, 1=intermediate, 2=resistant
Sample	Ampicillin	Cefazolin	Ceftriaxone	Ceftazidime	Cefepime	Meropenem	Imipenem	Ampicillin_Sulbactam	Ciprofloxacin	Gentamicin	Amikacin	Trimethoprim_Sulfamethoxazole	Aztreonam	Doxycycline	Minocycline	Nitrofurantoin
001-E1-DxU	2	2	2	2	2	0	0	2	2	2	0	2	2	1	0	0
001-E1-S04	2	2	2	2	2	0	0	2	2	2	0	2	2	1	0	0
001-E1-S06	2	2	2	2	2	0	0	2	2	2	0	2	2	1	0	0
002-E1-DxU	2	2	2	2	0	0	0	2	0	0	0	0	0	2	0	0
002-E1-S01	2	2	2	2	0	0	0	2	0	0	0	0	0	2	0	0
003-E1-DxU	2	2	2	1	0	0	0	2	2	0	0	2	1	2	0	0
004-E1-DxU	2	2	2	0		0	0	0	2	0	0	0	0	2	0	0
004-E1-S01	2	2	2	1	1	0	0	0	2	0	0	0	1	2	0	1
004-E1-S02	2	2	2	1	0	0	0	0	2	0	0	0	1	2	0	0
004-E1-S04	2	2	2	1	1	0	0	0	2	0	0	0	1	2	0	0
004-E1-U01	2	2	2	0	1	0	0	0	2	0	0	0	0	2	0	2
004-E1-U02	2	2	2	0	0	0	0	0	2	0	0	0	0	1	0	2
004-E1-U04	2	2	2	0	0	0	0	0	2	0	0	0	0	1	0	2
004-E2-S02	2	2	2	0	0	0	0	0	2	0	0	0	0	1	0	0
004-E2-S06	2	2	2	0	1	0	0	0	2	0	0	0	0	0	0	0
004-E2-U01	2	2	2	0	1	0	0	0	2	0	0	0	0	0	0	2
004-E2-U02	2	2	2	0	0	0	0	0	2	0	0	0	0	0	0	0
004-E2-U04	2	2	2	0	0	0	0	0	2	0	0	0	0	1	0	0
004-E2-U06	2	2	2	0	0	0	0	0	2	0	0	0	0	0	0	0
004-E2-U11	2	2	2	0	0	0	0	0	2	0	0	0	0	0	0	0
005-E1-DxU	2	2	2	2	2	0	0	0	2	0	0	0	2	1	0	0
005-E2-DxU	2	0	0	0	0	0			0	0		0				0
006-E1-DxU	2	2	2	1	2	0	0	2	2	2	0	0	1	1	0	0
006-E1-S01	2	2	2	2	2	0	0	2	2	2	0	0	2	2	0	0
006-E1-S02	2	2	2	1	1	0	0	2	2	2	0	0	2	1	0	0
006-E1-S04	2	2	2	2	1	0	0	2	2	2	0	0	2	1	0	0
006-E1-S06	2	2	2	1	2	0	0	2	2	2	0	0	2	2	0	0
006-E1-U01	2	2	2	2	1	0	0	2	2	2	0	0	2	2	0	0
006-E1-U02	2	2	2	2	2	0	0	2	2	2	0	0	2	2	0	0
006-E1-U04	2	2	2	2	2	0	0	2	2	2	0	0	2	1	0	0
006-E1-U06	2	2	2	2	2	0	0	2	2	2	1	0	2	1	0	0
008-E1-DxU	2	2	2	2	2	0	0	2	2	0	0	2	2	2	0	0
008-E1-S06	2	2	2	0	1	0	0	2	2	0	0	2	0	2	0	0
008-E1-S11	2	2	2	0	1	0	0	0	2	0	0	2	0	0	0	0
008-E1-U04	2	2	2	0	0	0	0	0	2	0	0	2	0	1	0	0
008-E1-U06	2	2	2	0	1	0	0	2	2	0	0	2	0	2	0	0
008-E1-U11	2	2	2	1	1	0	0	2	2	0	0	0	1	0	0	0
009-E1-DxU	2	2	2	2	2	0	0	1	2	0	0	2	2	0	0	0
009-E1-S01	2	2	2	2	2	0	0	0	2	0	0	2	2	2	0	0
009-E1-S04	2	2	2	2	2	0	0	0	2	0	0	2	2	2	0	0
009-E1-S11	2	2	2	2	1	0	0	0	2	0	0	2	2	2	0	0
010-E1-DxU-E_coli	2	2	2	2	2	0	0	2	2	0	0	2	2	2	0	0
010-E1-DxU-P_mir	2	2	2	0	1	0	0	2	2	2	0	2	0	2	2	2
010-E1-S04	2	2	2	0	2	0	0	1	2	2	0	2	0	2	1	2
010-E1-S06	2	2	2	0	0	0	0	0	2	0	0	2	0	1	0	0
010-E1-S11	2	2	2	0	0	0	0	0	2	0	0	2	0	1	0	0
010-E1-U04	2	2	2	0	2	0	0	1	2	2	0	2	0	2	1	2
012-E1-DxU	2	2	0	0	0	0			0	0		0				2
013-E1-DxU	2	2	2	2	2	0	0	2	2	0	0	2	2	2	0	0
013-E1-S01	2	2	2	2	2	0	0	2	2	0	0	2	2	2	0	0
013-E1-S02	2	2	2	2	2	0	0	2	2	0	0	2	2	2	0	0
013-E1-S04	2	2	2	2	2	0	0	2	2	0	0	2	2	2	0	0
013-E1-U01	2	2	2	2	2	0	0	2	2	0	0	2	2	1	0	0
013-E1-U02	2	2	2	2	2	0	0	2	2	0	0	2	2	1	0	0
013-E1-U04	2	2	2	2	2	0	0	2	2	0	0	2	2	1	0	0
013-E2-DxU	2	2	2	2	2	0	0	2	2	0	0	2	2	2	0	0
013-E2-S01	2	2	2	2	2	0	0	2	2	0	0	2	2	1	0	0
013-E2-S02	2	2	2	2	2	0	0	2	2	0	0	2	2	1	0	0
013-E2-S04	2	2	2	2	2	0	0	2	2	0	0	2	2	1	0	0
013-E2-S06	2	2	2	2	2	0	0	2	2	0	0	2	2	2	0	0
013-E2-U01	2	2	2	2	2	0	0	2	2	0	0	2	2	1	0	0
013-E2-U02	2	2	2	2	2	0	0	2	2	0	0	2	2	1	0	0
013-E2-U04	2	2	2	2	2	0	0	2	2	0	0	2	2	2	0	0
013-E3-DxU	2	2	2	2	2	0	0	2	2	0	1	2	2	2	0	0
013-E3-S01	2	2	2	2	2	0	0	2	2	0	0	2	2	2	0	0
013-E3-S02	2	2	2	2	2	0	0	2	2	0	0	2	2	2	0	0
013-E3-S04	2	2	2	2	2	0	0	2	2	0	0	2	2	1	0	0
013-E3-S06	2	2	2	2	2	0	0	2	2	0	0	2	2	2	0	0
013-E3-U01	2	2	2	2	2	0	0	2	2	0	1	2	2	2	1	0
013-E3-U02	2	2	2	2	2	0	0	2	2	0	0	2	2	1	0	0
013-E3-U04	2	2	2	2	2	0	0	2	2	0	0	2	2	1	0	0
014-E1-DxU	2	2	2	0	1	0	0	0	2	0	0	2	0	2	2	2
014-E1-S01	2	2	2	0	1	0	0	2	2	0	0	2	0	2	1	2
014-E1-S02	2	2	2	0	1	0	0	2	2	0	0	2	0	2	1	2
014-E1-S04	2	2	2	0	1	0	0	2	2	0	0	2	0	2	1	2
014-E1-S06	2	2	2	0	1	0	0	2	2	0	0	2	0	2	2	2
014-E1-U04	2	2	2	0	2	0	0	2	2	0	0	2	0	2	2	2
014-E1-U06	2	2	2	0	1	0	0	1	2	0	0	2	0	2	2	2
014-E2-DxU	2	2	2	0	1	0	0	2	2	0	0	2	0	2	2	2
014-E2-S01	2	2	2	0	2	0	0	2	2	0	0	2	0	2	0	2
014-E2-S02	2	2	2	0	1	0	0	2	2	0	0	2	0	2	2	2
015-E1-DxU	2	1	0	0	0	0	0	0	2	0	0	0	0	0	0	0
015-E1-S06	2	1	0	0	0	0	0	0	2	0	0	0	0	0	0	0
015-E1-S11	2	1	0	0	0	0	0	0	2	0	0	0	0	0	0	0
016-E1-DxU	2	2	2	2	2	0	0	1	2	0	0	2	2	0	0	0
016-E1-S01	2	2	2	2	2	0	0	0	2	0	0	2	2	0	0	0
016-E1-S02	2	2	2	2	2	0	0	1	2	0	0	2	2	0	0	0
016-E1-S04	2	2	2	2	2	0	0	2	2	0	0	2	2	0	0	0
016-E1-S06	2	2	2	2	2	0	0	1	2	0	0	2	2	0	0	0
016-E1-U01	2	2	2	2	2	0	0	2	2	0	0	2	2	0	0	0
016-E1-U02	2	2	2	2	2	0	0	0	2	0	0	2	2	0	0	0
016-E1-U04	2	2	2	2	2	0	0	1	2	0	0	2	2	0	0	0
016-E1-U06	2	2	2	2	2	0	0	1	2	0	0	2	2	0	0	0
018-E1-DxU	2	1	0	0	0	0	0	0	2	2	0	2	0	2	0	0
018-E1-S01	2	1	0	0	0	0	0	0	2	2	0	2	0	2	0	0
018-E1-S02	2	1	0	0	0	0	0	1	2	2	0	2	0	2	0	0
018-E1-S04	2	1	0	0	0	0	0	0	2	2	0	2	0	2	0	0
018-E1-S06	2	1	0	0	0	0	0	0	2	2	0	2	0	2	0	0
018-E1-U01	2	1	0	0	0	0	0	0	2	2	0	2	0	2	0	0
018-E1-U02	2	1	0	0	0	0	0	0	2	2	0	2	0	2	0	0
018-E1-U04	2	1	0	0	0	0	0	0	2	2	0	2	0	1	0	0
018-E1-U06	2	1	0	0	0	0	0	0	2	2	0	2	0	1	0	0
018-E2-DxU	2	2	0	0	0	0	0	1	2	2	0	2	0	2	0	0
018-E2-S01	2	1	0	0	0	0	0	1	2	2	0	2	0	2	2	0
018-E2-S02	2	1	0	0	0	0	0	1	2	2	0	2	0	2	0	0
018-E2-S04	2	1	0	0	0	0	0	0	2	2	0	2	0	2	0	0
018-E2-S06	2	1	0	0	0	0	0	1	2	2	0	2	0	2	0	0
018-E2-U02	2	1	0	0	0	0	0	1	2	2	0	2	0	2	0	0
018-E2-U04	2	1	0	0	0	0	0	0	2	2	0	2	0	2	0	0
018-E2-U06	2	2	0	0	0	0	0	1	2	2	0	2	0	2	2	0

## Sheet: ARG matrix
Antibiotic resistance gene presence/absence matrix
Isolate_ID	aadA1	aadA2	aadA5	aph(3)-Ib	aph(3)-Ia	aph(4)-Ia	aac(6)Ib-cr	aph(6)-Id	aac(3)-IIa	aac(3)-IId	aac(3)-Iva	fosA	fosA3	fosA5	qnrB1	ARR-3	tet(A)	tet(C)	tet(D)	tet(J)	blaTEM-1B	blaCTX-M-14	blaCTX-M-65	blaCTX-M-98	blaCTX-M-15	blaOXA-1	blaSHV-172	blaCMY-2	catB3	cat	catA1	catB4	ere(A)	mph(A)	sul1	sul2	dfrA1	dfrA12	dfrA14	dfrA17	dfrA32
001-E1-DxU	0	0	0	0	0	0	1	1	1	0	0	0	0	0	0	0	1	0	0	0	0	0	0	0	1	1	0	0	0	0	0	0	0	0	0	1	0	0	1	0	0
001-E1-S04	0	0	0	0	0	0	1	1	1	0	0	0	0	0	0	0	1	0	0	0	0	0	0	0	1	1	0	0	0	0	0	0	0	0	0	1	0	0	1	0	0
001-E1-S06	0	0	0	0	0	0	1	1	1	0	0	0	0	0	0	0	1	0	0	0	0	0	0	0	1	1	0	0	0	0	0	0	0	0	0	1	0	0	1	0	0
002-E1-DxU	0	0	0	0	0	0	0	0	0	0	0	0	0	0	0	0	1	0	0	0	0	0	0	0	0	0	0	1	0	0	0	0	0	0	0	0	0	0	0	0	0
002-E1-S01	0	0	0	0	0	0	0	0	0	0	0	0	0	0	0	0	1	0	0	0	0	0	0	0	0	0	0	1	0	0	0	0	0	0	0	0	0	0	0	0	0
003-E1-DxU	0	0	0	1	0	0	1	1	0	0	0	1	0	0	1	0	1	0	0	0	1	0	0	0	1	1	1	0	0	0	0	0	0	0	0	1	0	0	1	0	0
004-E1-DxU	0	0	0	1	0	0	0	1	0	0	0	0	0	0	0	0	1	0	0	0	0	1	0	0	0	0	0	0	0	0	0	0	0	0	0	1	0	0	0	0	0
004-E1-S01	0	0	0	1	0	0	0	1	0	0	0	0	0	0	0	0	1	0	0	0	0	1	0	0	0	0	0	0	0	0	0	0	0	0	0	1	0	0	0	0	0
004-E1-S02	0	0	0	1	0	0	0	1	0	0	0	0	0	0	0	0	1	0	0	0	0	1	0	0	0	0	0	0	0	0	0	0	0	0	0	1	0	0	0	0	0
004-E1-S04	0	0	0	1	0	0	0	1	0	0	0	0	0	0	0	0	1	0	0	0	0	1	0	0	0	0	0	0	0	0	0	0	0	0	0	1	0	0	0	0	0
004-E1-U01	0	0	0	1	0	0	0	1	0	0	0	0	0	0	0	0	1	0	0	0	0	1	0	0	0	0	0	0	0	0	0	0	0	0	0	1	0	0	0	0	0
004-E1-U02	0	0	0	1	0	0	0	1	0	0	0	0	0	0	0	0	1	0	0	0	0	1	0	0	0	0	0	0	0	0	0	0	0	0	0	1	0	0	0	0	0
004-E1-U04	0	0	0	1	0	0	0	1	0	0	0	0	0	0	0	0	1	0	0	0	0	1	0	0	0	0	0	0	0	0	0	0	0	0	0	1	0	0	0	0	0
004-E2-S02	0	0	0	1	0	0	0	1	0	0	0	0	0	0	0	0	1	0	0	0	0	1	0	0	0	0	0	0	0	0	0	0	0	0	0	1	0	0	0	0	0
004-E2-S06	0	0	0	1	0	0	0	1	0	0	0	0	0	0	0	0	1	0	0	0	0	1	0	0	0	0	0	0	0	0	0	0	0	0	0	1	0	0	0	0	0
004-E2-U01	0	0	0	1	0	0	0	1	0	0	0	0	0	0	0	0	1	0	0	0	0	1	0	0	0	0	0	0	0	0	0	0	0	0	0	1	0	0	0	0	0
004-E2-U02	0	0	0	1	0	0	0	1	0	0	0	0	0	0	0	0	1	0	0	0	0	1	0	0	0	0	0	0	0	0	0	0	0	0	0	1	0	0	0	0	0
004-E2-U04	0	0	0	1	0	0	0	1	0	0	0	0	0	0	0	0	1	0	0	0	0	1	0	0	0	0	0	0	0	0	0	0	0	0	0	1	0	0	0	0	0
004-E2-U06	0	0	0	1	0	0	0	1	0	0	0	0	0	0	0	0	1	0	0	0	0	1	0	0	0	0	0	0	0	0	0	0	0	0	0	1	0	0	0	0	0
004-E2-U11	0	0	0	1	0	0	0	1	0	0	0	0	0	0	0	0	1	0	0	0	0	1	0	0	0	0	0	0	0	0	0	0	0	0	0	1	0	0	0	0	0
005-E1-DxU	0	0	0	0	0	0	0	0	0	0	0	0	0	0	0	0	1	0	0	0	0	0	0	0	1	0	0	0	0	0	0	0	0	0	0	0	0	0	0	0	0
005-E2-DxU	0	0	0	0	0	0	0	0	0	0	0	0	0	0	0	0	0	0	0	0	1	0	0	0	0	0	0	0	0	0	0	0	0	0	0	1	0	0	0	0	0
006-E1-DxU	0	0	0	0	0	0	1	0	1	0	0	0	0	0	0	0	1	0	0	0	0	0	0	0	1	1	0	0	0	0	0	0	0	0	0	0	0	0	0	0	0
006-E1-S01	0	0	0	0	0	0	1	0	1	0	0	0	0	0	0	0	1	0	0	0	0	0	0	0	1	1	0	0	0	0	0	0	0	0	0	0	0	0	0	0	0
006-E1-S02	0	0	0	0	0	0	1	0	1	0	0	0	0	0	0	0	1	0	0	0	0	0	0	0	1	1	0	0	0	0	0	0	0	0	0	0	0	0	0	0	0
006-E1-S04	0	0	0	0	0	0	1	0	1	0	0	0	0	0	0	0	1	0	0	0	0	0	0	0	1	1	0	0	0	0	0	0	0	0	0	0	0	0	0	0	0
006-E1-S06	0	0	0	0	0	0	1	0	1	0	0	0	0	0	0	0	1	0	0	0	0	0	0	0	1	1	0	0	0	0	0	0	0	0	0	0	0	0	0	0	0
006-E1-U01	0	0	0	0	0	0	1	0	1	0	0	0	0	0	0	0	1	0	0	0	0	0	0	0	1	1	0	0	0	0	0	0	0	0	0	0	0	0	0	0	0
006-E1-U02	0	0	0	0	0	0	1	0	1	0	0	0	0	0	0	0	1	0	0	0	0	0	0	0	1	1	0	0	0	0	0	0	0	0	0	0	0	0	0	0	0
006-E1-U04	0	0	0	0	0	0	1	0	1	0	0	0	0	0	0	0	1	0	0	0	0	0	0	0	1	1	0	0	0	0	0	0	0	0	0	0	0	0	0	0	0
006-E1-U06	0	0	0	0	0	0	1	0	1	0	0	0	0	0	0	0	1	0	0	0	0	0	0	0	1	1	0	0	0	0	0	0	0	0	0	0	0	0	0	0	0
008-E1-DxU	0	0	1	1	0	0	0	1	0	0	0	0	0	0	0	0	1	0	0	0	0	0	0	1	0	0	0	0	0	0	0	0	0	1	1	1	0	0	0	1	0
008-E1-S06	0	0	1	1	0	0	0	1	0	0	0	0	0	0	0	0	1	0	0	0	0	1	0	0	0	0	0	0	0	0	0	0	0	1	1	1	0	0	0	1	0
008-E1-S11	0	0	1	1	0	0	0	1	0	0	0	0	0	0	0	0	1	0	0	0	0	1	0	0	0	0	0	0	0	0	0	0	0	1	1	1	0	0	0	1	0
008-E1-U04	0	0	1	1	0	0	0	1	0	0	0	0	0	0	0	0	1	0	0	0	0	1	0	0	0	0	0	0	0	0	0	0	0	1	1	1	0	0	0	1	0
008-E1-U06	0	0	1	1	0	0	0	1	0	0	0	0	0	0	0	0	1	0	0	0	0	1	0	0	0	0	0	0	0	0	0	0	0	1	1	1	0	0	0	1	0
008-E1-U11	0	0	0	0	0	0	0	0	0	0	0	0	0	0	0	0	0	0	0	0	0	1	0	0	0	0	0	0	0	0	0	0	0	0	0	0	0	0	0	0	0
009-E1-DxU	0	0	1	0	0	0	0	0	0	0	0	0	0	0	0	0	0	0	0	0	1	0	0	0	1	0	0	0	0	0	0	0	0	1	1	1	0	0	0	1	0
009-E1-S01	0	0	1	1	0	0	0	1	0	0	0	0	0	0	0	0	1	0	0	0	1	0	0	0	1	0	0	0	0	0	0	0	0	1	1	1	0	0	0	1	0
009-E1-S04	0	0	1	1	0	0	0	1	0	0	0	0	0	0	0	0	1	0	0	0	1	0	0	0	1	0	0	0	0	0	0	0	0	1	1	1	0	0	0	1	0
009-E1-S11	0	0	1	1	0	0	0	1	0	0	0	0	0	0	0	0	1	0	0	0	1	0	0	0	1	0	0	0	0	0	0	0	0	1	1	1	0	0	0	1	0
010-E1-DxU-P_mir	1	0	1	1	1	1	1	1	0	1	1	0	0	0	0	1	0	0	0	1	1	0	1	0	0	1	0	0	0	1	1	1	0	0	1	0	1	0	0	1	0
010-E1-DxU-E_coli	0	0	1	0	0	0	0	0	0	0	0	0	0	0	0	0	1	0	0	0	0	0	0	0	1	1	0	0	0	0	0	0	0	1	1	0	0	0	0	1	0
010-E1-S04	1	0	1	1	1	1	1	1	0	1	1	0	0	0	0	1	0	0	0	1	1	0	1	0	0	1	0	0	0	1	1	1	0	0	1	0	1	0	0	1	0
010-E1-S06	0	0	1	0	0	0	0	0	0	0	0	0	0	0	0	0	1	0	0	0	0	0	0	0	1	1	0	0	0	0	0	0	0	1	1	0	0	0	0	1	0
010-E1-S11	0	0	1	0	0	0	0	0	0	0	0	0	0	0	0	0	1	0	0	0	0	0	0	0	1	1	0	0	0	0	0	0	0	1	1	0	0	0	0	1	0
010-E1-U04	1	0	1	1	1	1	1	1	0	1	1	0	0	0	0	1	0	0	0	1	1	0	1	0	0	1	0	0	0	1	1	1	0	0	1	0	1	0	0	1	0
012-E1-DxU	0	0	0	0	0	0	0	0	0	0	0	0	0	1	0	0	0	0	1	0	0	0	0	0	0	0	0	0	0	0	0	0	0	0	0	0	0	0	0	0	0
013-E1-DxU	0	0	1	0	0	0	1	0	0	0	0	0	0	0	0	0	1	0	0	0	0	0	0	0	1	1	0	0	0	0	0	0	0	1	1	0	0	0	0	1	0
013-E1-S01	0	0	1	0	0	0	1	0	0	0	0	0	0	0	0	0	1	0	0	0	0	0	0	0	1	1	0	0	0	0	0	0	0	1	1	0	0	0	0	1	0
013-E1-S02	0	0	1	0	0	0	1	0	0	0	0	0	0	0	0	0	1	0	0	0	0	0	0	0	1	1	0	0	0	0	0	0	0	1	1	0	0	0	0	1	0
013-E1-S04	0	0	1	0	0	0	1	0	0	0	0	0	0	0	0	0	1	0	0	0	0	0	0	0	1	1	0	0	0	0	0	0	0	1	1	0	0	0	0	1	0
013-E1-U01	0	0	1	0	0	0	1	0	0	0	0	0	0	0	0	0	1	0	0	0	0	0	0	0	1	1	0	0	0	0	0	0	0	1	1	0	0	0	0	1	0
013-E1-U02	0	0	1	0	0	0	1	0	0	0	0	0	0	0	0	0	1	0	0	0	0	0	0	0	1	1	0	0	0	0	0	0	0	1	1	0	0	0	0	1	0
013-E1-U04	0	0	1	0	0	0	1	0	0	0	0	0	0	0	0	0	1	0	0	0	0	0	0	0	1	1	0	0	0	0	0	0	0	1	1	0	0	0	0	1	0
013-E2-DxU	0	0	1	0	0	0	1	0	0	0	0	0	0	0	0	0	1	0	0	0	0	0	0	0	1	1	0	0	0	0	0	0	0	1	1	0	0	0	0	1	0
013-E2-S01	0	0	1	0	0	0	1	0	0	0	0	0	0	0	0	0	1	0	0	0	0	0	0	0	1	1	0	0	0	0	0	0	0	1	1	0	0	0	0	1	0
013-E2-S02	0	0	1	0	0	0	1	0	0	0	0	0	0	0	0	0	1	0	0	0	0	0	0	0	1	1	0	0	0	0	0	0	0	1	1	0	0	0	0	1	0
013-E2-S04	0	0	1	0	0	0	1	0	0	0	0	0	0	0	0	0	1	0	0	0	0	0	0	0	1	1	0	0	0	0	0	0	0	1	1	0	0	0	0	1	0
013-E2-S06	0	0	1	0	0	0	1	0	0	0	0	0	0	0	0	0	1	0	0	0	0	0	0	0	1	1	0	0	0	0	0	0	0	1	1	0	0	0	0	1	0
013-E2-U01	0	0	1	0	0	0	1	0	0	0	0	0	0	0	0	0	1	0	0	0	0	0	0	0	1	1	0	0	0	0	0	0	0	1	1	0	0	0	0	1	0
013-E2-U02	0	0	1	0	0	0	1	0	0	0	0	0	0	0	0	0	1	0	0	0	0	0	0	0	1	1	0	0	0	0	0	0	0	1	1	0	0	0	0	1	0
013-E2-U04	0	0	1	0	0	0	1	0	0	0	0	0	0	0	0	0	1	0	0	0	0	0	0	0	1	1	0	0	0	0	0	0	0	1	1	0	0	0	0	1	0
013-E3-DxU	0	0	1	0	0	0	1	0	0	0	0	0	0	0	0	0	1	0	0	0	0	0	0	0	1	1	0	0	0	0	0	0	0	1	1	0	0	0	0	1	0
013-E3-S01	0	0	1	0	0	0	1	0	0	0	0	0	0	0	0	0	1	0	0	0	0	0	0	0	1	1	0	0	0	0	0	0	0	1	1	0	0	0	0	1	0
013-E3-S02	0	0	1	0	0	0	1	0	0	0	0	0	0	0	0	0	1	0	0	0	0	0	0	0	1	1	0	0	0	0	0	0	0	1	1	0	0	0	0	1	0
013-E3-S04	0	0	1	0	0	0	1	0	0	0	0	0	0	0	0	0	1	0	0	0	0	0	0	0	1	1	0	0	0	0	0	0	0	1	1	0	0	0	0	1	0
013-E3-S06	0	0	1	0	0	0	1	0	0	0	0	0	0	0	0	0	1	0	0	0	0	0	0	0	1	1	0	0	0	0	0	0	0	1	1	0	0	0	0	1	0
013-E3-U01	0	0	1	0	0	0	1	0	0	0	0	0	0	0	0	0	1	0	0	0	0	0	0	0	1	1	0	0	0	0	0	0	0	1	1	0	0	0	0	1	0
013-E3-U02	0	0	1	0	0	0	1	0	0	0	0	0	0	0	0	0	1	0	0	0	0	0	0	0	1	1	0	0	0	0	0	0	0	1	1	0	0	0	0	1	0
013-E3-U04	0	0	1	0	0	0	1	0	0	0	0	0	0	0	0	0	1	0	0	0	0	0	0	0	1	1	0	0	0	0	0	0	0	1	1	0	0	0	0	1	0
014-E1-DxU	1	1	1	1	1	0	0	1	0	0	0	0	1	0	0	0	1	0	0	1	0	0	1	0	0	0	0	0	0	1	1	0	1	0	1	1	1	0	0	1	1
014-E1-S01	1	1	1	1	1	0	1	1	0	0	0	0	1	0	0	1	1	1	0	1	1	0	1	0	0	1	0	0	0	1	1	1	1	0	0	1	1	0	0	1	1
014-E1-S02	1	1	1	1	1	0	1	1	0	0	0	0	1	0	0	1	1	1	0	1	1	0	1	0	0	1	0	0	0	1	1	1	1	0	0	1	1	0	0	1	1
014-E1-S04	1	1	1	1	1	0	1	1	0	0	0	0	1	0	0	1	1	1	0	1	1	0	1	0	0	1	0	0	0	1	1	1	1	0	1	1	1	0	0	1	1
014-E1-S06	1	1	1	1	1	0	1	1	0	0	0	0	0	0	0	1	1	1	0	1	1	0	1	0	0	1	0	0	0	1	1	1	1	0	0	1	1	0	0	1	1
014-E1-U04	1	1	1	1	1	0	1	1	0	0	0	0	1	0	0	1	1	1	0	1	1	0	1	0	0	1	0	0	0	1	1	1	1	0	0	1	1	0	0	1	1
014-E1-U06	1	1	1	1	1	0	1	1	0	0	0	0	1	0	0	1	1	1	0	1	1	0	1	0	0	1	0	0	0	1	1	1	1	0	0	1	1	0	0	1	1
014-E2-DxU	1	1	1	1	1	0	1	1	0	0	0	0	1	0	0	1	1	1	0	1	1	0	1	0	0	1	0	0	0	1	1	1	1	0	0	1	1	0	0	1	1
014-E2-S01	1	1	1	1	1	0	1	1	0	0	0	0	1	0	0	1	1	1	0	1	1	0	1	0	0	1	0	0	0	1	1	1	1	0	0	1	1	0	0	1	1
014-E2-S02	1	1	1	1	1	0	1	1	0	0	0	0	1	0	0	1	1	1	0	1	1	0	1	0	0	1	0	0	0	1	1	1	1	0	0	1	1	0	0	1	1
015-E1-DxU	0	0	0	0	0	0	0	0	0	0	0	0	0	0	0	0	0	0	0	0	1	0	0	0	0	0	0	0	0	0	0	0	0	0	0	0	0	0	0	0	0
015-E1-S06	0	0	0	0	0	0	0	0	0	0	0	0	0	0	0	0	0	0	0	0	1	0	0	0	0	0	0	0	0	0	0	0	0	0	0	0	0	0	0	0	0
015-E1-S11	0	0	0	0	0	0	0	0	0	0	0	0	0	0	0	0	0	0	0	0	1	0	0	0	0	0	0	0	0	0	0	0	0	0	0	0	0	0	0	0	0
016-E1-DxU	0	1	0	0	0	0	0	0	0	0	0	0	0	0	0	0	0	0	0	0	0	0	0	0	1	0	0	0	0	0	0	0	0	1	1	0	0	1	0	0	0
016-E1-S01	0	1	0	0	0	0	0	0	0	0	0	0	0	0	0	0	0	0	0	0	0	0	0	0	1	0	0	0	0	0	0	0	0	1	1	0	0	1	0	0	0
016-E1-S02	0	1	0	0	0	0	0	0	0	0	0	0	0	0	0	0	0	0	0	0	0	0	0	0	1	0	0	0	0	0	0	0	0	1	1	0	0	1	0	0	0
016-E1-S04	0	1	0	0	0	0	0	0	0	0	0	0	0	0	0	0	0	0	0	0	0	0	0	0	1	0	0	0	0	0	0	0	0	1	1	0	0	1	0	0	0
016-E1-S06	0	1	0	0	0	0	0	0	0	0	0	0	0	0	0	0	0	0	0	0	0	0	0	0	1	0	0	0	0	0	0	0	0	1	1	0	0	1	0	0	0
016-E1-U01	0	1	0	0	0	0	0	0	0	0	0	0	0	0	0	0	0	0	0	0	0	0	0	0	1	0	0	0	0	0	0	0	0	1	1	0	0	1	0	0	0
016-E1-U02	0	1	0	0	0	0	0	0	0	0	0	0	0	0	0	0	0	0	0	0	0	0	0	0	1	0	0	0	0	0	0	0	0	1	1	0	0	1	0	0	0
016-E1-U04	0	1	0	0	0	0	0	0	0	0	0	0	0	0	0	0	0	0	0	0	0	0	0	0	1	0	0	0	0	0	0	0	0	1	1	0	0	1	0	0	0
016-E1-U06	0	1	0	0	0	0	0	0	0	0	0	0	0	0	0	0	0	0	0	0	0	0	0	0	1	0	0	0	0	0	0	0	0	1	1	0	0	1	0	0	0
018-E1-DxU	0	0	1	1	0	0	0	1	0	1	0	0	0	0	0	0	1	0	0	0	1	0	0	0	0	0	0	0	0	0	0	0	0	1	1	1	0	0	0	1	0
018-E1-S01	0	0	1	1	0	0	0	1	0	1	0	0	0	0	0	0	1	0	0	0	1	0	0	0	0	0	0	0	0	0	0	0	0	1	1	1	0	0	0	1	0
018-E1-S02	0	0	1	1	0	0	0	1	0	1	0	0	0	0	0	0	1	0	0	0	1	0	0	0	0	0	0	0	0	0	0	0	0	1	1	1	0	0	0	1	0
018-E1-S04	0	0	1	1	0	0	0	1	0	1	0	0	0	0	0	0	1	0	0	0	1	0	0	0	0	0	0	0	0	0	0	0	0	1	1	1	0	0	0	1	0
018-E1-S06	0	0	1	1	0	0	0	1	0	1	0	0	0	0	0	0	1	0	0	0	1	0	0	0	0	0	0	0	0	0	0	0	0	1	1	1	0	0	0	1	0
018-E1-U01	0	0	1	1	0	0	0	1	0	1	0	0	0	0	0	0	1	0	0	0	1	0	0	0	0	0	0	0	0	0	0	0	0	1	1	1	0	0	0	1	0
018-E1-U02	0	0	1	1	0	0	0	1	0	1	0	0	0	0	0	0	1	0	0	0	1	0	0	0	0	0	0	0	0	0	0	0	0	1	1	1	0	0	0	1	0
018-E1-U04	0	0	1	1	0	0	0	1	0	1	0	0	0	0	0	0	1	0	0	0	1	0	0	0	0	0	0	0	0	0	0	0	0	1	1	1	0	0	0	1	0
018-E1-U06	0	0	1	1	0	0	0	1	0	1	0	0	0	0	0	0	1	0	0	0	1	0	0	0	0	0	0	0	0	0	0	0	0	1	1	1	0	0	0	1	0
018-E2-DxU	0	0	1	1	0	0	0	1	0	1	0	0	0	0	0	0	1	0	0	0	1	0	0	0	0	0	0	0	0	0	0	0	0	1	1	1	0	0	0	1	0
018-E2-S01	0	0	1	1	0	0	0	1	0	1	0	0	0	0	0	0	1	0	0	0	1	0	0	0	0	0	0	0	0	0	0	0	0	1	1	1	0	0	0	1	0
018-E2-S02	0	0	1	1	0	0	0	1	0	1	0	0	0	0	0	0	1	0	0	0	1	0	0	0	0	0	0	0	0	0	0	0	0	1	1	1	0	0	0	1	0
018-E2-S04	0	0	1	1	0	0	0	1	0	1	0	0	0	0	0	0	1	0	0	0	1	0	0	0	0	0	0	0	0	0	0	0	0	1	1	1	0	0	0	1	0
018-E2-S06	0	0	1	1	0	0	0	1	0	1	0	0	0	0	0	0	1	0	0	0	1	0	0	0	0	0	0	0	0	0	0	0	0	1	1	1	0	0	0	1	0
018-E2-U02	0	0	1	1	0	0	0	1	0	1	0	0	0	0	0	0	1	0	0	0	1	0	0	0	0	0	0	0	0	0	0	0	0	1	1	1	0	0	0	1	0
018-E2-U04	0	0	1	1	0	0	0	1	0	1	0	0	0	0	0	0	1	0	0	0	1	0	0	0	0	0	0	0	0	0	0	0	0	1	1	1	0	0	0	1	0
018-E2-U06	0	0	1	1	0	0	0	1	0	1	0	0	0	0	0	0	1	0	0	0	1	0	0	0	0	0	0	0	0	0	0	0	0	1	1	1	0	0	0	1	0

## Sheet: Plasmid hadamard
Hadamard matrix for putative resistance plasmids identified in all E. coli isolates
Isolate_ID	001-E1-DxU	001-E1-S04	001-E1-S06	004-E1-DxU	004-E1-S01	004-E1-S02	004-E1-S04	004-E1-U01	004-E1-U02	004-E1-U04	004-E2-S02	004-E2-S06	004-E2-U01	004-E2-U02	004-E2-U04	004-E2-U06	004-E2-U11	005-E1-DxU	005-E2-DxU	006-E1-DxU	006-E1-S01	006-E1-S02	006-E1-S04	006-E1-S06	006-E1-U01	006-E1-U02	006-E1-U04	006-E1-U06	008-E1-DxU	008-E1-S06	008-E1-S11	008-E1-U04	008-E1-U06	008-E1-U11	009-E1-DxU	009-E1-S01	009-E1-S04	009-E1-S11	010-E1-DxU	010-E1-S06	010-E1-S11	013-E1-DxU	013-E1-S01	013-E1-S02	013-E1-S04	013-E1-U01	013-E1-U02	013-E1-U04	013-E2-DxU
001-E1-DxU	1	0.969709	0.969709	0.430198	0.451586	0.430198	0.451586	0.451586	0.429131	0.451586	0.469482	0.451586	0.451586	0.451586	0.451586	0.451586	0.451586	0.178863	0.36125	0.999643	1.00869	1.00869	1.00869	1.00869	1.00869	1.00869	1.00869	1.00869	0.193333	0.193333	0.193333	0.193333	0.193333	0.14078	0.14191	0.150965	0.151091	0.151091	0.254809	0.249666	0.254809	0.379492	0.379456	0.379456	0.379456	0.379456	0.383862	0.379492	0.379492
001-E1-S04	0.93835	1	0.999918	0.430067	0.451449	0.430067	0.451449	0.451449	0.429	0.451449	0.469342	0.451449	0.451449	0.451449	0.451449	0.451449	0.451449	0.178827	0.36125	0.721608	0.721951	0.730874	0.730874	0.721951	0.721951	0.721951	0.721951	0.721951	0.188966	0.188966	0.188966	0.188966	0.188966	0.14078	0.135532	0.150965	0.151091	0.151091	0.249666	0.254809	0.254809	0.248377	0.252739	0.252739	0.252739	0.252739	0.252739	0.248377	0.252724
001-E1-S06	0.93835	0.999918	1	0.430067	0.451449	0.430067	0.451449	0.451449	0.429	0.451449	0.469342	0.451449	0.451449	0.451449	0.451449	0.451449	0.451449	0.17961	0.36125	0.730527	0.721951	0.730874	0.730874	0.721951	0.721951	0.721951	0.730874	0.721951	0.188966	0.188966	0.188966	0.188966	0.188966	0.14078	0.135532	0.150965	0.151091	0.151091	0.249666	0.254809	0.254809	0.248377	0.252739	0.252739	0.252739	0.252739	0.252739	0.248377	0.252724
004-E1-DxU	0.0865149	0.0893789	0.0893789	1	0.999725	0.999346	0.999725	0.999725	0.959932	0.999725	0.977843	0.999725	0.999725	0.999725	0.999725	0.999725	0.999725	0.012926	0.316875	0.0437626	0.0525877	0.0525877	0.0525877	0.0525877	0.0525877	0.0525877	0.0525877	0.0525877	0.422529	0.422586	0.422586	0.422586	0.422586	0.998678	0.150722	0.269948	0.269922	0.269922	0.0101523	0.0101523	0.0101523	0.0255623	0.0255637	0.0255637	0.0255637	0.0255637	0.0255637	0.0255623	0.0212149
004-E1-S01	0.0865149	0.0893789	0.0893789	0.952375	1	0.952375	0.999725	0.999725	0.950013	0.999725	0.977843	0.999725	0.999725	0.999725	0.999725	0.999725	0.999725	0.012926	0.316875	0.0437626	0.0525877	0.0525877	0.0525877	0.0525877	0.0525877	0.0525877	0.0525877	0.0525877	0.422529	0.422586	0.422586	0.422586	0.422586	0.998678	0.150722	0.269948	0.269922	0.269922	0.0101523	0.0101523	0.0101523	0.021157	0.0255637	0.0255637	0.0255637	0.0255637	0.0255637	0.021157	0.0212149
004-E1-S02	0.0865149	0.0893789	0.0893789	0.999346	0.999725	1	0.999725	0.999725	0.959932	0.999725	0.977843	0.999725	0.999725	0.999725	0.999725	0.999725	0.999725	0.012926	0.316875	0.0437626	0.0525877	0.0525877	0.0525877	0.0525877	0.0525877	0.0525877	0.0525877	0.0525877	0.422529	0.422586	0.422586	0.422586	0.422586	0.998678	0.150722	0.269948	0.269922	0.269922	0.0101523	0.0101523	0.0101523	0.021157	0.0255637	0.0255637	0.0255637	0.0255637	0.0255637	0.0255623	0.0212149
004-E1-S04	0.0865149	0.0893789	0.0893789	0.952375	0.999725	0.952375	1	0.999725	0.950013	0.999725	0.977843	0.999725	0.999725	0.999725	0.999725	0.999725	0.999725	0.012926	0.316875	0.0437626	0.0525877	0.0525877	0.0525877	0.0525877	0.0525877	0.0525877	0.0525877	0.0525877	0.422529	0.422586	0.422586	0.422586	0.422586	0.998678	0.150722	0.269948	0.269922	0.269922	0.0101523	0.0101523	0.0101523	0.021157	0.0255637	0.0255637	0.0255637	0.0255637	0.0255637	0.0255623	0.0212149
004-E1-U01	0.0865149	0.0893789	0.0893789	0.952375	0.999725	0.952375	0.999725	1	0.950013	0.999725	0.977843	0.999725	0.999725	0.999725	0.999725	0.999725	0.999725	0.012926	0.316875	0.0437626	0.0525877	0.0525877	0.0525877	0.0525877	0.0525877	0.0525877	0.0525877	0.0525877	0.422529	0.422586	0.422586	0.422586	0.422586	0.998678	0.150722	0.269948	0.269922	0.269922	0.0101523	0.0101523	0.0101523	0.021157	0.0255637	0.0255637	0.0255637	0.0255637	0.0255637	0.0255623	0.0212149
004-E1-U02	0.0865149	0.0893789	0.0893789	0.962318	0.999725	0.962318	0.999725	0.999725	1	0.999725	0.977843	0.999725	0.999725	0.999725	0.999725	0.999725	0.999725	0.012926	0.316875	0.0437626	0.0525877	0.0525877	0.0525877	0.0525877	0.0525877	0.0525877	0.0525877	0.0525877	0.422529	0.422586	0.422586	0.422586	0.422586	0.998678	0.150638	0.269948	0.269922	0.269922	0.0101523	0.0101523	0.0101523	0.0255623	0.0255637	0.0255637	0.0255637	0.0255637	0.0255637	0.0255623	0.0212149
004-E1-U04	0.0865149	0.0893789	0.0893789	0.952375	0.999725	0.952375	0.999725	0.999725	0.950013	1	0.977843	0.999725	0.999725	0.999725	0.999725	0.999725	0.999725	0.012926	0.316875	0.0437626	0.0525877	0.0525877	0.0525877	0.0525877	0.0525877	0.0525877	0.0525877	0.0525877	0.422529	0.422586	0.422586	0.422586	0.422586	0.998678	0.150638	0.269948	0.269922	0.269922	0.0101523	0.0101523	0.0101523	0.0255623	0.0255637	0.0255637	0.0255637	0.0255637	0.0255637	0.0255623	0.0212149
004-E2-S02	0.0886462	0.0915815	0.0915815	0.918095	0.963741	0.918095	0.963741	0.963741	0.915818	0.963741	1	0.963741	0.963741	0.963741	0.963741	0.963741	0.963741	0.013104	0.316875	0.0531573	0.0619869	0.0619869	0.0619869	0.0619869	0.0619869	0.0619869	0.0619869	0.0619869	0.407471	0.407529	0.411897	0.407529	0.407529	0.825512	0.150722	0.273553	0.273527	0.273527	0.015362	0.015362	0.015362	0.0301414	0.0301432	0.0301432	0.0301432	0.0301432	0.0301432	0.0301414	0.0257941
004-E2-S06	0.0865149	0.0893789	0.0893789	0.952375	0.999725	0.952375	0.999725	0.999725	0.950013	0.999725	0.977843	1	0.999725	0.999725	0.999725	0.999725	0.999725	0.012926	0.316875	0.0437626	0.0525877	0.0525877	0.0525877	0.0525877	0.0525877	0.0525877	0.0525877	0.0525877	0.422529	0.422586	0.422586	0.422586	0.422586	0.998678	0.150638	0.269948	0.269922	0.269922	0.0101523	0.0101523	0.0101523	0.0255623	0.0255637	0.0255637	0.0255637	0.0255637	0.0255637	0.0255623	0.0212149
004-E2-U01	0.0865149	0.0893789	0.0893789	0.952375	0.999725	0.952375	0.999725	0.999725	0.950013	0.999725	0.977843	0.999725	1	0.999725	0.999725	0.999725	0.999725	0.012926	0.316875	0.0437626	0.0525877	0.0525877	0.0525877	0.0525877	0.0525877	0.0525877	0.0525877	0.0525877	0.422529	0.422586	0.422586	0.422586	0.422586	0.998678	0.150638	0.269948	0.269922	0.269922	0.0101523	0.0101523	0.0101523	0.0255623	0.0255637	0.0255637	0.0255637	0.0255637	0.0255637	0.0255623	0.0212149
004-E2-U02	0.0865149	0.0893789	0.0893789	0.952375	0.999725	0.952375	0.999725	0.999725	0.950013	0.999725	0.977843	0.999725	0.999725	1	0.999725	0.999725	0.999725	0.012926	0.316875	0.0437626	0.0525877	0.0525877	0.0525877	0.0525877	0.0525877	0.0525877	0.0525877	0.0525877	0.422529	0.422586	0.422586	0.422586	0.422586	0.998678	0.150722	0.269948	0.269922	0.269922	0.0101523	0.0101523	0.0101523	0.0255623	0.0255637	0.0255637	0.0255637	0.0255637	0.0255637	0.0255623	0.0212149
004-E2-U04	0.0865149	0.0893789	0.0893789	0.952375	0.999725	0.952375	0.999725	0.999725	0.950013	0.999725	0.977843	0.999725	0.999725	0.999725	1	0.999725	0.999725	0.012926	0.316875	0.0437626	0.0525877	0.0525877	0.0525877	0.0525877	0.0525877	0.0525877	0.0525877	0.0525877	0.422529	0.422586	0.422586	0.422586	0.422586	0.998678	0.150722	0.269948	0.269922	0.269922	0.0101523	0.0101523	0.0101523	0.0255623	0.0255637	0.0255637	0.0255637	0.0255637	0.0255637	0.0255623	0.0212149
004-E2-U06	0.0865149	0.0893789	0.0893789	0.952375	0.999725	0.952375	0.999725	0.999725	0.950013	0.999725	0.977843	0.999725	0.999725	0.999725	0.999725	1	0.999725	0.012926	0.316875	0.0437626	0.0525877	0.0525877	0.0525877	0.0525877	0.0525877	0.0525877	0.0525877	0.0525877	0.422529	0.422586	0.422586	0.422586	0.422586	0.998678	0.150722	0.269948	0.269922	0.269922	0.0101523	0.0101523	0.0101523	0.0255623	0.0255637	0.0255637	0.0255637	0.0255637	0.0255637	0.0255623	0.0212149
004-E2-U11	0.0865149	0.0893789	0.0893789	0.952375	0.999725	0.952375	0.999725	0.999725	0.950013	0.999725	0.977843	0.999725	0.999725	0.999725	0.999725	0.999725	1	0.012926	0.316875	0.0437626	0.0525877	0.0525877	0.0525877	0.0525877	0.0525877	0.0525877	0.0525877	0.0525877	0.422529	0.422586	0.422586	0.422586	0.422586	0.998678	0.150722	0.269948	0.269922	0.269922	0.0101523	0.0101523	0.0101523	0.021157	0.0255637	0.0255637	0.0255637	0.0255637	0.0255637	0.0255623	0.0212149
005-E1-DxU	0.132167	0.136556	0.137155	0.0474944	0.0498558	0.0474944	0.0498558	0.0498558	0.0473767	0.0498558	0.0512821	0.0498558	0.0498558	0.0498558	0.0498558	0.0498558	0.0498558	1	0.0310417	0.403139	0.403331	0.403331	0.403331	0.403331	0.403331	0.403331	0.403331	0.403331	0.0165517	0.0165517	0.0209195	0.0209195	0.0165517	0.14078	0.012672	0.00711744	0.00360521	0.00360521	0.189955	0.189955	0.189955	0.196441	0.19651	0.196452	0.19651	0.19651	0.19651	0.196441	0.196499
005-E2-DxU	0.0456256	0.0471503	0.0471503	0.199006	0.2089	0.199006	0.2089	0.2089	0.198512	0.2089	0.211957	0.2089	0.2089	0.2089	0.2089	0.2089	0.2089	0.0053057	1	0.017838	0.0178465	0.0178465	0.0178465	0.0178465	0.0178465	0.0178465	0.0178465	0.0178465	0.0875287	0.0875287	0.0875287	0.0875287	0.0875287	0	0.119168	0.122027	0.122015	0.122015	0.00514293	0.00514293	0.00514293	0.00446325	0.00446351	0.00446351	0.00446351	0.00446351	0.00446351	0.00446325	0.00446325
006-E1-DxU	0.221181	0.164999	0.167038	0.0481486	0.0505425	0.0481486	0.0505425	0.0505425	0.0480292	0.0505425	0.062291	0.0505425	0.0505425	0.0505425	0.0505425	0.0505425	0.0505425	0.120714	0.03125	1	0.999643	0.999643	0.999643	0.999643	0.999643	0.999643	0.999643	0.999643	0.0297701	0.0297701	0.0297701	0.0297701	0.0297701	0.14078	0.0192179	0.0141881	0.0106752	0.0106752	0.199973	0.199973	0.199973	0.332019	0.332039	0.332039	0.332039	0.332039	0.332039	0.332019	0.332077
006-E1-S01	0.223076	0.164999	0.164999	0.0578307	0.0607059	0.0578307	0.0607059	0.0607059	0.0576873	0.0607059	0.0726031	0.0607059	0.0607059	0.0607059	0.0607059	0.0607059	0.0607059	0.120714	0.03125	0.999168	1	0.999643	0.999643	0.999643	0.999643	0.999643	0.999643	0.999643	0.0297126	0.0297126	0.0297126	0.0297126	0.0297126	0.14078	0.025428	0.0141881	0.0106752	0.0106752	0.199973	0.199973	0.199973	0.336251	0.33627	0.33627	0.33627	0.33627	0.33627	0.336251	0.336251
006-E1-S02	0.223076	0.167038	0.167038	0.0578307	0.0607059	0.0578307	0.0607059	0.0607059	0.0576873	0.0607059	0.0726031	0.0607059	0.0607059	0.0607059	0.0607059	0.0607059	0.0607059	0.120714	0.03125	0.999168	0.999643	1	0.999643	0.999643	0.999643	0.999643	0.999643	0.999643	0.0297126	0.0297126	0.0297126	0.0297126	0.0297126	0.14078	0.025428	0.0141881	0.0106752	0.0141867	0.199973	0.199973	0.199973	0.336251	0.33627	0.33627	0.33627	0.33627	0.33627	0.336251	0.336251
006-E1-S04	0.223076	0.167038	0.167038	0.0578307	0.0607059	0.0578307	0.0607059	0.0607059	0.0576873	0.0607059	0.0726031	0.0607059	0.0607059	0.0607059	0.0607059	0.0607059	0.0607059	0.120714	0.03125	0.999168	0.999643	0.999643	1	0.999643	0.999643	0.999643	0.999643	0.999643	0.0297126	0.0297126	0.0297126	0.0297126	0.0297126	0.14078	0.025428	0.0141881	0.0106752	0.0141867	0.199973	0.199973	0.199973	0.336251	0.33627	0.33627	0.33627	0.33627	0.33627	0.336251	0.336251
006-E1-S06	0.223076	0.164999	0.164999	0.0578307	0.0607059	0.0578307	0.0607059	0.0607059	0.0576873	0.0607059	0.0726031	0.0607059	0.0607059	0.0607059	0.0607059	0.0607059	0.0607059	0.120714	0.03125	0.999168	0.999643	0.999643	0.999643	1	0.999643	0.999643	0.999643	0.999643	0.0297126	0.0297126	0.0297126	0.0297126	0.0297126	0.14078	0.025428	0.0141881	0.0106752	0.0106752	0.199973	0.199973	0.199973	0.331846	0.33627	0.331923	0.33627	0.33627	0.33627	0.336251	0.336251
006-E1-U01	0.223076	0.164999	0.164999	0.0578307	0.0607059	0.0578307	0.0607059	0.0607059	0.0576873	0.0607059	0.0726031	0.0607059	0.0607059	0.0607059	0.0607059	0.0607059	0.0607059	0.120714	0.03125	0.999168	0.999643	0.999643	0.999643	0.999643	1	0.999643	0.999643	0.999643	0.0297126	0.0297126	0.0297126	0.0297126	0.0297126	0.14078	0.025428	0.0141881	0.0106752	0.0106752	0.199973	0.199973	0.199973	0.331846	0.33627	0.33627	0.33627	0.33627	0.33627	0.336251	0.336251
006-E1-U02	0.223076	0.164999	0.164999	0.0578307	0.0607059	0.0578307	0.0607059	0.0607059	0.0576873	0.0607059	0.0726031	0.0607059	0.0607059	0.0607059	0.0607059	0.0607059	0.0607059	0.120714	0.03125	0.999168	0.999643	0.999643	0.999643	0.999643	0.999643	1	0.999643	0.999643	0.0297126	0.0297126	0.0297126	0.0297126	0.0297126	0.14078	0.025428	0.0141881	0.0106752	0.0106752	0.199973	0.199973	0.199973	0.336251	0.33627	0.33627	0.33627	0.33627	0.33627	0.336251	0.336251
006-E1-U04	0.223076	0.164999	0.167038	0.0578307	0.0607059	0.0578307	0.0607059	0.0607059	0.0576873	0.0607059	0.0726031	0.0607059	0.0607059	0.0607059	0.0607059	0.0607059	0.0607059	0.120714	0.03125	0.999168	0.999643	0.999643	0.999643	0.999643	0.999643	0.999643	1	0.999643	0.0297126	0.0297126	0.0297126	0.0297126	0.0297126	0.14078	0.025428	0.0141881	0.0106752	0.0141867	0.199973	0.199973	0.199973	0.336251	0.33627	0.33627	0.33627	0.33627	0.33627	0.336251	0.336251
006-E1-U06	0.223076	0.164999	0.164999	0.0578307	0.0607059	0.0578307	0.0607059	0.0607059	0.0576873	0.0607059	0.0726031	0.0607059	0.0607059	0.0607059	0.0607059	0.0607059	0.0607059	0.120714	0.03125	0.999168	0.999643	0.999643	0.999643	0.999643	0.999643	0.999643	0.999643	1	0.0297126	0.0297126	0.0297126	0.0297126	0.0297126	0.14078	0.025428	0.0141881	0.0106752	0.0106752	0.199973	0.199973	0.199973	0.331846	0.33627	0.33627	0.33627	0.33627	0.33627	0.336251	0.336251
008-E1-DxU	0.0885147	0.0894061	0.0894061	0.961926	1.00975	0.961926	1.00975	1.00975	0.959541	1.00975	0.988016	1.00975	1.00975	1.00975	1.00975	1.00975	1.00975	0.0102553	0.317292	0.0616007	0.061511	0.061511	0.061511	0.061511	0.061511	0.061511	0.061511	0.061511	1	0.99977	0.99977	0.99977	0.99977	0.998678	0.999748	0.740214	0.740097	0.740097	0.675795	0.675795	0.675795	0.603292	0.607675	0.607675	0.607675	0.607675	0.607675	0.603292	0.60764
008-E1-S06	0.0885147	0.0894061	0.0894061	0.962057	1.00989	0.962057	1.00989	1.00989	0.959671	1.00989	0.988155	1.00989	1.00989	1.00989	1.00989	1.00989	1.00989	0.0102553	0.317292	0.0616007	0.061511	0.061511	0.061511	0.061511	0.061511	0.061511	0.061511	0.061511	0.99977	1	0.999828	0.999828	0.999828	0.999339	0.999748	0.740214	0.740097	0.740097	0.675795	0.680871	0.675795	0.603292	0.607675	0.607675	0.607675	0.607675	0.607675	0.603292	0.60764
008-E1-S11	0.0885147	0.0894061	0.0894061	0.962057	1.00989	0.962057	1.00989	1.00989	0.959671	1.00989	0.998746	1.00989	1.00989	1.00989	1.00989	1.00989	1.00989	0.0129616	0.317292	0.0616007	0.061511	0.061511	0.061511	0.061511	0.061511	0.061511	0.061511	0.061511	0.99977	0.999828	1	0.999828	0.999828	0.999339	0.999748	0.740214	0.740097	0.740097	0.675795	0.675795	0.675795	0.603292	0.607675	0.607675	0.607675	0.607675	0.607675	0.603292	0.60764
008-E1-U04	0.0885147	0.0894061	0.0894061	0.962057	1.00989	0.962057	1.00989	1.00989	0.959671	1.00989	0.988155	1.00989	1.00989	1.00989	1.00989	1.00989	1.00989	0.0129616	0.317292	0.0616007	0.061511	0.061511	0.061511	0.061511	0.061511	0.061511	0.061511	0.061511	0.99977	0.999828	0.999828	1	0.999828	0.999339	0.99337	0.740214	0.740097	0.740097	0.675795	0.675795	0.675795	0.603292	0.607675	0.607675	0.607675	0.607675	0.607675	0.603292	0.60764
008-E1-U06	0.0885147	0.0894061	0.0894061	0.962057	1.00989	0.962057	1.00989	1.00989	0.959671	1.00989	0.988155	1.00989	1.00989	1.00989	1.00989	1.00989	1.00989	0.0102553	0.317292	0.0616007	0.061511	0.061511	0.061511	0.061511	0.061511	0.061511	0.061511	0.061511	0.99977	0.999828	0.999828	0.999828	1	0.999339	0.999748	0.740214	0.740097	0.740097	0.675795	0.680871	0.675795	0.603292	0.607675	0.607675	0.607675	0.607675	0.607675	0.603292	0.60764
008-E1-U11	0.00560453	0.00579182	0.00579182	0.197697	0.207526	0.197697	0.207526	0.207526	0.197207	0.207526	0.174052	0.207526	0.207526	0.207526	0.207526	0.207526	0.207526	0.00758466	0	0.02533	0.0253421	0.0253421	0.0253421	0.0253421	0.0253421	0.0253421	0.0253421	0.0253421	0.0868391	0.0868966	0.0868966	0.0868966	0.0868966	1	0	0	0	0	0	0	0	0.0123464	0.0123471	0.0123471	0.0123471	0.0123471	0.0123471	0.0123464	0.0123464
009-E1-DxU	0.0444941	0.0439145	0.0439145	0.234986	0.246669	0.234986	0.246669	0.246669	0.234273	0.246532	0.250279	0.246532	0.246532	0.246669	0.246669	0.246669	0.246669	0.00537692	0.295833	0.0272327	0.03605	0.03605	0.03605	0.03605	0.03605	0.03605	0.03605	0.03605	0.684655	0.684655	0.684655	0.680287	0.684655	0	1	0.554224	0.554125	0.554125	0.675795	0.675795	0.675795	0.590888	0.590922	0.590922	0.590922	0.590922	0.590922	0.590888	0.590888
009-E1-S01	0.0848309	0.0876659	0.0876659	0.754285	0.791787	0.754285	0.791787	0.791787	0.752415	0.791787	0.814103	0.791787	0.791787	0.791787	0.791787	0.791787	0.791787	0.00541253	0.542917	0.0360328	0.03605	0.03605	0.03605	0.03605	0.03605	0.03605	0.03605	0.03605	0.908506	0.908506	0.908506	0.908506	0.908506	0	0.993286	1	0.999719	0.999719	0.680938	0.680938	0.680938	0.59083	0.590864	0.590864	0.590864	0.590864	0.590864	0.59083	0.59083
009-E1-S04	0.0849099	0.0877474	0.0877474	0.754285	0.791787	0.754285	0.791787	0.791787	0.752415	0.791787	0.814103	0.791787	0.791787	0.791787	0.791787	0.791787	0.791787	0.00274187	0.542917	0.0271138	0.0271267	0.0271267	0.0271267	0.0271267	0.0271267	0.0271267	0.0271267	0.0271267	0.908448	0.908448	0.908448	0.908448	0.908448	0	0.993202	0.999813	1	0.99986	0.681138	0.681138	0.681138	0.595177	0.595212	0.595212	0.595212	0.595212	0.595212	0.595177	0.595177
009-E1-S11	0.0849099	0.0877474	0.0877474	0.754285	0.791787	0.754285	0.791787	0.791787	0.752415	0.791787	0.814103	0.791787	0.791787	0.791787	0.791787	0.791787	0.791787	0.00274187	0.542917	0.0271138	0.0271267	0.03605	0.03605	0.0271267	0.0271267	0.0271267	0.03605	0.0271267	0.908448	0.908448	0.908448	0.908448	0.908448	0	0.993202	0.999813	0.99986	1	0.686147	0.681138	0.686147	0.590772	0.590806	0.590806	0.590806	0.595212	0.595212	0.590772	0.590772
010-E1-DxU	0.100382	0.101642	0.101642	0.0198875	0.0208763	0.0198875	0.0208763	0.0208763	0.0198382	0.0208763	0.0320513	0.0208763	0.0208763	0.0208763	0.0208763	0.0208763	0.0208763	0.101271	0.0160417	0.356047	0.356217	0.356217	0.356217	0.356217	0.356217	0.356217	0.356217	0.356217	0.581494	0.581494	0.581494	0.581494	0.581494	0	0.84911	0.477383	0.477479	0.480991	1	0.999866	0.999866	0.832425	0.832473	0.832473	0.832473	0.832473	0.832473	0.832425	0.832425
010-E1-S06	0.0983555	0.103736	0.103736	0.0198875	0.0208763	0.0198875	0.0208763	0.0208763	0.0198382	0.0208763	0.0320513	0.0208763	0.0208763	0.0208763	0.0208763	0.0208763	0.0208763	0.101271	0.0160417	0.356047	0.356217	0.356217	0.356217	0.356217	0.356217	0.356217	0.356217	0.356217	0.581494	0.585862	0.581494	0.581494	0.585862	0	0.84911	0.477383	0.477479	0.477479	0.999866	1	0.999866	0.832425	0.832473	0.832473	0.832473	0.832473	0.832473	0.832425	0.832425
010-E1-S11	0.100382	0.103736	0.103736	0.0198875	0.0208763	0.0198875	0.0208763	0.0208763	0.0198382	0.0208763	0.0320513	0.0208763	0.0208763	0.0208763	0.0208763	0.0208763	0.0208763	0.101271	0.0160417	0.356047	0.356217	0.356217	0.356217	0.356217	0.356217	0.356217	0.356217	0.356217	0.581494	0.581494	0.581494	0.581494	0.581494	0	0.84911	0.477383	0.477479	0.480991	0.999866	0.999866	1	0.832425	0.832473	0.832473	0.832473	0.832473	0.832473	0.832425	0.832425
013-E1-DxU	0.172267	0.116516	0.116516	0.0576999	0.0501305	0.0477561	0.0501305	0.0501305	0.0575568	0.0605686	0.0724638	0.0605686	0.0605686	0.0605686	0.0605686	0.0605686	0.0501305	0.120678	0.0160417	0.681175	0.690184	0.690184	0.690184	0.681142	0.681142	0.690184	0.690184	0.681142	0.598161	0.598161	0.598161	0.598161	0.598161	0.14078	0.855488	0.47729	0.480757	0.477198	0.95919	0.95919	0.95919	1	0.999826	0.999826	0.999826	0.999826	0.999826	0.999826	0.999768
013-E1-S01	0.17224	0.118556	0.118556	0.0576999	0.0605686	0.0576999	0.0605686	0.0605686	0.0575568	0.0605686	0.0724638	0.0605686	0.0605686	0.0605686	0.0605686	0.0605686	0.0605686	0.120714	0.0160417	0.681175	0.690184	0.690184	0.690184	0.690184	0.690184	0.690184	0.690184	0.690184	0.602471	0.602471	0.602471	0.602471	0.602471	0.14078	0.855488	0.47729	0.480757	0.477198	0.95919	0.95919	0.95919	0.999768	1	0.999826	0.999826	0.999826	0.999826	0.999768	0.999768
013-E1-S02	0.17224	0.118556	0.118556	0.0576999	0.0605686	0.0576999	0.0605686	0.0605686	0.0575568	0.0605686	0.0724638	0.0605686	0.0605686	0.0605686	0.0605686	0.0605686	0.0605686	0.120678	0.0160417	0.681175	0.690184	0.690184	0.690184	0.681261	0.690184	0.690184	0.690184	0.690184	0.602471	0.602471	0.602471	0.602471	0.602471	0.14078	0.855488	0.47729	0.480757	0.477198	0.95919	0.95919	0.95919	0.999768	0.999826	1	0.999826	0.999826	0.999826	0.999768	0.999768
013-E1-S04	0.17224	0.118556	0.118556	0.0576999	0.0605686	0.0576999	0.0605686	0.0605686	0.0575568	0.0605686	0.0724638	0.0605686	0.0605686	0.0605686	0.0605686	0.0605686	0.0605686	0.120714	0.0160417	0.681175	0.690184	0.690184	0.690184	0.690184	0.690184	0.690184	0.690184	0.690184	0.602471	0.602471	0.602471	0.602471	0.602471	0.14078	0.855488	0.47729	0.480757	0.477198	0.95919	0.95919	0.95919	0.999768	0.999826	0.999826	1	0.999826	0.999826	0.999768	0.999768
013-E1-U01	0.17224	0.118556	0.118556	0.0576999	0.0605686	0.0576999	0.0605686	0.0605686	0.0575568	0.0605686	0.0724638	0.0605686	0.0605686	0.0605686	0.0605686	0.0605686	0.0605686	0.120714	0.0160417	0.681175	0.690184	0.690184	0.690184	0.690184	0.690184	0.690184	0.690184	0.690184	0.602471	0.602471	0.602471	0.602471	0.602471	0.14078	0.855488	0.47729	0.480757	0.480757	0.95919	0.95919	0.95919	0.999768	0.999826	0.999826	0.999826	1	0.999826	0.999768	0.999768
013-E1-U02	0.17424	0.118556	0.118556	0.0576999	0.0605686	0.0576999	0.0605686	0.0605686	0.0575568	0.0605686	0.0724638	0.0605686	0.0605686	0.0605686	0.0605686	0.0605686	0.0605686	0.120714	0.0160417	0.681175	0.690184	0.690184	0.690184	0.690184	0.690184	0.690184	0.690184	0.690184	0.602471	0.602471	0.602471	0.602471	0.602471	0.14078	0.855488	0.47729	0.480757	0.480757	0.95919	0.95919	0.95919	0.999768	0.999826	0.999826	0.999826	0.999826	1	0.999768	0.999768
013-E1-U04	0.172267	0.116516	0.116516	0.0576999	0.0501305	0.0576999	0.0605686	0.0605686	0.0575568	0.0605686	0.0724638	0.0605686	0.0605686	0.0605686	0.0605686	0.0605686	0.0605686	0.120678	0.0160417	0.681175	0.690184	0.690184	0.690184	0.690184	0.690184	0.690184	0.690184	0.690184	0.598161	0.598161	0.598161	0.598161	0.598161	0.14078	0.855488	0.47729	0.480757	0.477198	0.95919	0.95919	0.95919	0.999826	0.999826	0.999826	0.999826	0.999826	0.999826	1	0.999768
013-E2-DxU	0.172267	0.118556	0.118556	0.047887	0.0502678	0.047887	0.0502678	0.0502678	0.0477682	0.0502678	0.0620123	0.0502678	0.0502678	0.0502678	0.0502678	0.0502678	0.0502678	0.120714	0.0160417	0.681294	0.690184	0.690184	0.690184	0.690184	0.690184	0.690184	0.690184	0.690184	0.602471	0.602471	0.602471	0.602471	0.602471	0.14078	0.855488	0.47729	0.480757	0.477198	0.95919	0.95919	0.95919	0.999768	0.999826	0.999826	0.999826	0.999826	0.999826	0.999768	1
013-E2-S01	0.17224	0.118556	0.118556	0.0576999	0.0605686	0.0576999	0.0605686	0.0605686	0.0575568	0.0605686	0.0724638	0.0605686	0.0605686	0.0605686	0.0605686	0.0605686	0.0605686	0.120714	0.0160417	0.681175	0.690184	0.690184	0.690184	0.690184	0.690184	0.690184	0.690184	0.690184	0.602471	0.602471	0.602471	0.602471	0.602471	0.14078	0.855488	0.47729	0.480757	0.477198	0.95919	0.95919	0.95919	0.999768	0.999826	0.999826	0.999826	0.999826	0.999826	0.999768	0.999768
013-E2-S02	0.17224	0.118556	0.118556	0.0576999	0.0605686	0.0576999	0.0605686	0.0605686	0.0575568	0.0605686	0.0724638	0.0605686	0.0605686	0.0605686	0.0605686	0.0605686	0.0605686	0.120678	0.0160417	0.672256	0.681261	0.690184	0.690184	0.681261	0.681261	0.681261	0.681261	0.681261	0.602471	0.602471	0.602471	0.602471	0.602471	0.14078	0.855488	0.47729	0.480757	0.480757	0.95919	0.95919	0.95919	0.999768	0.999826	0.999826	0.999826	0.999826	0.999826	0.999768	0.999768
013-E2-S04	0.17224	0.118556	0.118556	0.0576999	0.0605686	0.0576999	0.0605686	0.0605686	0.0575568	0.0605686	0.0724638	0.0605686	0.0605686	0.0605686	0.0605686	0.0605686	0.0605686	0.120714	0.0160417	0.681175	0.690184	0.690184	0.690184	0.690184	0.690184	0.690184	0.690184	0.690184	0.602471	0.602471	0.602471	0.602471	0.602471	0.14078	0.855488	0.47729	0.480757	0.477198	0.95919	0.95919	0.95919	0.999768	0.999826	0.999826	0.999826	0.999826	0.999826	0.999768	0.999768
013-E2-S06	0.17224	0.118556	0.118556	0.0576999	0.0605686	0.0576999	0.0605686	0.0605686	0.0575568	0.0605686	0.0724638	0.0605686	0.0605686	0.0605686	0.0605686	0.0605686	0.0605686	0.120678	0.0160417	0.681175	0.690184	0.690184	0.690184	0.681261	0.681261	0.690184	0.690184	0.681261	0.602471	0.602471	0.602471	0.602471	0.602471	0.14078	0.855488	0.47729	0.480757	0.477198	0.95919	0.95919	0.95919	0.999768	0.999826	0.999826	0.999826	0.999826	0.999826	0.999768	0.999768
013-E2-U01	0.172267	0.116516	0.118556	0.0477561	0.0501305	0.0477561	0.0501305	0.0501305	0.0575568	0.0605686	0.0618729	0.0605686	0.0605686	0.0501305	0.0501305	0.0501305	0.0501305	0.120678	0.0160417	0.672256	0.681142	0.690184	0.690184	0.681142	0.681142	0.681142	0.681142	0.681142	0.598161	0.598161	0.598161	0.598161	0.598161	0.14078	0.855488	0.47729	0.480757	0.480757	0.95919	0.95919	0.95919	0.999826	0.999826	0.999826	0.999826	0.999826	0.999826	0.999826	0.999768
013-E2-U02	0.17424	0.118556	0.118556	0.0576999	0.0605686	0.0576999	0.0605686	0.0605686	0.0575568	0.0605686	0.0724638	0.0605686	0.0605686	0.0605686	0.0605686	0.0605686	0.0605686	0.120678	0.0160417	0.672256	0.681261	0.690184	0.681261	0.681261	0.681261	0.681261	0.681261	0.681261	0.602471	0.602471	0.602471	0.602471	0.602471	0.14078	0.855488	0.47729	0.480757	0.480757	0.95919	0.95919	0.95919	0.999768	0.999826	0.999826	0.999826	0.999826	0.999826	0.999768	0.999768
013-E2-U04	0.17224	0.118556	0.118556	0.0576999	0.0605686	0.0576999	0.0605686	0.0605686	0.0575568	0.0605686	0.0724638	0.0605686	0.0605686	0.0605686	0.0605686	0.0605686	0.0605686	0.120714	0.0160417	0.681175	0.690184	0.690184	0.690184	0.690184	0.690184	0.690184	0.690184	0.690184	0.602471	0.602471	0.602471	0.602471	0.602471	0.14078	0.855488	0.47729	0.480757	0.480757	0.95919	0.95919	0.95919	0.999768	0.999826	0.999826	0.999826	0.999826	0.999826	0.999768	0.999768
013-E3-DxU	0.172267	0.116489	0.116489	0.057569	0.0604313	0.057569	0.0604313	0.0604313	0.0574263	0.0604313	0.0723244	0.0604313	0.0604313	0.0604313	0.0604313	0.0604313	0.0604313	0.120642	0.0160417	0.681056	0.690065	0.690065	0.690065	0.681142	0.681142	0.690065	0.690065	0.690065	0.598103	0.598103	0.598103	0.598103	0.598103	0.14078	0.855404	0.477243	0.477198	0.477198	0.959124	0.959124	0.959124	0.999768	0.999768	0.999768	0.999768	0.999768	0.999768	0.999768	0.99971
013-E3-S01	0.172267	0.116516	0.116516	0.0576999	0.0605686	0.0576999	0.0605686	0.0605686	0.0575568	0.0605686	0.0724638	0.0605686	0.0605686	0.0605686	0.0605686	0.0605686	0.0605686	0.120678	0.0160417	0.681175	0.690184	0.690184	0.690184	0.681261	0.681261	0.690184	0.690184	0.690184	0.598161	0.598161	0.598161	0.598161	0.598161	0.14078	0.855488	0.47729	0.480757	0.477198	0.95919	0.95919	0.95919	0.999826	0.999826	0.999826	0.999826	0.999826	0.999826	0.999826	0.999768
013-E3-S02	0.17224	0.118556	0.118556	0.0576999	0.0605686	0.0576999	0.0605686	0.0605686	0.0575568	0.0605686	0.0724638	0.0605686	0.0605686	0.0605686	0.0605686	0.0605686	0.0605686	0.120678	0.0160417	0.672256	0.681261	0.690184	0.690184	0.681261	0.681261	0.681261	0.690184	0.681261	0.602471	0.602471	0.602471	0.602471	0.602471	0.14078	0.855488	0.47729	0.480757	0.477198	0.95919	0.95919	0.95919	0.999768	0.999826	0.999826	0.999826	0.999826	0.999826	0.999768	0.999768
013-E3-S04	0.17424	0.118556	0.118556	0.0576999	0.0605686	0.0576999	0.0605686	0.0605686	0.0575568	0.0605686	0.0724638	0.0605686	0.0605686	0.0605686	0.0605686	0.0605686	0.0605686	0.120678	0.0160417	0.672256	0.681261	0.690184	0.690184	0.681261	0.681261	0.681261	0.681261	0.681261	0.602471	0.602471	0.602471	0.602471	0.602471	0.14078	0.855488	0.47729	0.480757	0.480757	0.95919	0.95919	0.95919	0.999768	0.999826	0.999826	0.999826	0.999826	0.999826	0.999768	0.999768
013-E3-S06	0.17424	0.118556	0.118556	0.0576999	0.0605686	0.0576999	0.0605686	0.0605686	0.0575568	0.0605686	0.0724638	0.0605686	0.0605686	0.0605686	0.0605686	0.0605686	0.0605686	0.120678	0.0160417	0.672256	0.681261	0.690184	0.690184	0.681261	0.681261	0.681261	0.681261	0.681261	0.602471	0.602471	0.602471	0.602471	0.602471	0.14078	0.855488	0.47729	0.480757	0.480757	0.95919	0.95919	0.95919	0.999768	0.999826	0.999826	0.999826	0.999826	0.999826	0.999768	0.999768
013-E3-U01	0.17424	0.118556	0.118556	0.0576999	0.0605686	0.0576999	0.0605686	0.0605686	0.0575568	0.0605686	0.0724638	0.0605686	0.0605686	0.0605686	0.0605686	0.0605686	0.0605686	0.120678	0.0160417	0.672256	0.681261	0.681261	0.681261	0.681261	0.681261	0.681261	0.681261	0.681261	0.602471	0.602471	0.602471	0.602471	0.602471	0.14078	0.855488	0.47729	0.480757	0.480757	0.95919	0.95919	0.95919	0.999768	0.999826	0.999826	0.999826	0.999826	0.999826	0.999768	0.999768
013-E3-U02	0.17224	0.118556	0.118556	0.0576999	0.0605686	0.0576999	0.0605686	0.0605686	0.0575568	0.0605686	0.0724638	0.0605686	0.0605686	0.0605686	0.0605686	0.0605686	0.0605686	0.120678	0.0160417	0.681175	0.690184	0.690184	0.690184	0.681261	0.681261	0.690184	0.690184	0.681261	0.602471	0.602471	0.602471	0.602471	0.602471	0.14078	0.855488	0.47729	0.480757	0.477198	0.95919	0.95919	0.95919	0.999768	0.999826	0.999826	0.999826	0.999826	0.999826	0.999768	0.999768
013-E3-U04	0.17424	0.118556	0.118556	0.0576999	0.0605686	0.0576999	0.0605686	0.0605686	0.0575568	0.0605686	0.0724638	0.0605686	0.0605686	0.0605686	0.0605686	0.0605686	0.0605686	0.120714	0.0160417	0.681175	0.690184	0.690184	0.690184	0.690184	0.690184	0.690184	0.690184	0.690184	0.602471	0.602471	0.602471	0.602471	0.602471	0.14078	0.855488	0.47729	0.480757	0.480757	0.95919	0.95919	0.95919	0.999768	0.999826	0.999826	0.999826	0.999826	0.999826	0.999768	0.999768
015-E1-DxU	0	0.00214814	0.00214814	0.0098129	0.0103008	0.0098129	0.0103008	0.0103008	0.00978857	0.0103008	0.0104515	0.0103008	0.0103008	0.0103008	0.0103008	0.0103008	0.0103008	0.00267066	0.260417	0.00891902	0.00892326	0.00892326	0.00892326	0.00892326	0.00892326	0.00892326	0.00892326	0.00892326	0.00442529	0.00442529	0.00442529	0.00442529	0.00442529	0	0.0064619	0.169929	0.169913	0.170007	0.00527652	0.00527652	0.00527652	0.0089265	0.00892702	0.00892702	0.00892702	0.00892702	0.00892702	0.0089265	0.0089265
015-E1-S06	0	0.00214814	0.00214814	0.0098129	0.0103008	0.0098129	0.0103008	0.0103008	0.00978857	0.0103008	0.0104515	0.0103008	0.0103008	0.0103008	0.0103008	0.0103008	0.0103008	0.00267066	0.260417	0.00891902	0.00892326	0.00892326	0.00892326	0.00892326	0.00892326	0.00892326	0.00892326	0.00892326	0.00873563	0.00873563	0.00873563	0.00873563	0.00873563	0	0.012756	0.169976	0.16996	0.173518	0.00527652	0.00527652	0.00527652	0.0089265	0.00892702	0.00892702	0.00892702	0.00892702	0.00892702	0.0089265	0.0089265
015-E1-S11	0	0.00214814	0.00214814	0.0098129	0.0103008	0.0098129	0.0103008	0.0103008	0.00978857	0.0103008	0.0104515	0.0103008	0.0103008	0.0103008	0.0103008	0.0103008	0.0103008	0.00267066	0.260417	0.00891902	0.00892326	0.00892326	0.00892326	0.00892326	0.00892326	0.00892326	0.00892326	0.00892326	0.00442529	0.00442529	0.00442529	0.00442529	0.00442529	0	0.0064619	0.169929	0.169913	0.170007	0.00527652	0.00527652	0.00527652	0.0089265	0.00892702	0.00892702	0.00892702	0.00892702	0.00892702	0.0089265	0.0089265
016-E1-DxU	0.082226	0.0870677	0.0870677	0.0477561	0.0501305	0.0477561	0.0501305	0.0501305	0.0476377	0.0501305	0.0510033	0.0501305	0.0501305	0.0501305	0.0501305	0.0501305	0.0501305	0.0726418	0.0160417	0.251754	0.251874	0.251874	0.251874	0.251874	0.251874	0.251874	0.251874	0.251874	0.504425	0.504425	0.508851	0.508851	0.504425	0.14078	0.725159	0.404523	0.404579	0.400974	0.683676	0.683676	0.683676	0.620624	0.62066	0.62095	0.62066	0.62066	0.62066	0.620914	0.620624
016-E1-S01	0.0842521	0.0870677	0.0870677	0.0477561	0.0501305	0.0477561	0.0501305	0.0501305	0.0476377	0.0501305	0.0512821	0.0501305	0.0501305	0.0501305	0.0501305	0.0501305	0.0501305	0.0726418	0.0160417	0.251754	0.251874	0.251874	0.251874	0.251874	0.251874	0.251874	0.251874	0.251874	0.509023	0.509023	0.509023	0.509023	0.509023	0.14078	0.725411	0.404757	0.404579	0.40472	0.683877	0.683877	0.683877	0.620914	0.62095	0.62095	0.62095	0.62095	0.62095	0.620914	0.620914
016-E1-S02	0.082226	0.0870677	0.0870677	0.0477561	0.0501305	0.0477561	0.0501305	0.0501305	0.0476377	0.0501305	0.0512821	0.0501305	0.0501305	0.0501305	0.0501305	0.0501305	0.0501305	0.0726418	0.0160417	0.251754	0.251874	0.251874	0.251874	0.251874	0.251874	0.251874	0.251874	0.251874	0.504425	0.504425	0.508851	0.509023	0.504425	0.14078	0.725411	0.404523	0.404579	0.400974	0.683877	0.683676	0.683877	0.620914	0.62095	0.62095	0.62095	0.62066	0.62066	0.620914	0.620914
016-E1-S04	0.0842521	0.0870677	0.0870677	0.0477561	0.0501305	0.0477561	0.0501305	0.0501305	0.0532498	0.0501305	0.0512821	0.0501305	0.0501305	0.0501305	0.0501305	0.0501305	0.0501305	0.0726418	0.0160417	0.251754	0.251874	0.251874	0.251874	0.251874	0.251874	0.251874	0.251874	0.251874	0.504425	0.509023	0.508851	0.509023	0.509023	0.14078	0.725411	0.404757	0.404579	0.40472	0.683877	0.683676	0.683877	0.620914	0.62095	0.62095	0.62095	0.62095	0.62066	0.620914	0.620914
016-E1-S06	0.082226	0.0870677	0.0870677	0.0477561	0.0501305	0.0477561	0.0501305	0.0501305	0.0532498	0.0501305	0.0512821	0.0501305	0.0501305	0.0501305	0.0501305	0.0501305	0.0501305	0.0726418	0.0160417	0.251754	0.251874	0.251874	0.251874	0.251874	0.251874	0.251874	0.251874	0.251874	0.504425	0.504425	0.508851	0.509023	0.504425	0.14078	0.725159	0.404523	0.404579	0.400974	0.683877	0.683676	0.683877	0.620914	0.62095	0.62095	0.62095	0.62066	0.62066	0.620914	0.620914
016-E1-U01	0.0842521	0.0870677	0.0870677	0.0477561	0.0501305	0.0477561	0.0501305	0.0501305	0.0476377	0.0501305	0.0512821	0.0501305	0.0501305	0.0501305	0.0501305	0.0501305	0.0501305	0.0726418	0.0160417	0.251754	0.251874	0.251874	0.251874	0.251874	0.251874	0.251874	0.251874	0.251874	0.504425	0.509023	0.508851	0.509023	0.509023	0.14078	0.725411	0.404523	0.404579	0.40472	0.683877	0.683676	0.683877	0.620914	0.62095	0.62095	0.62095	0.62095	0.62066	0.620914	0.620914
016-E1-U02	0.082226	0.0870677	0.0870677	0.0477561	0.0501305	0.0477561	0.0501305	0.0501305	0.0532498	0.0501305	0.0512821	0.0501305	0.0501305	0.0501305	0.0501305	0.0501305	0.0501305	0.0726418	0.0160417	0.251754	0.251874	0.251874	0.251874	0.251874	0.251874	0.251874	0.251874	0.251874	0.504425	0.504425	0.508851	0.509023	0.509023	0.14078	0.725411	0.404523	0.404579	0.40472	0.683877	0.683676	0.683877	0.620914	0.62095	0.62095	0.62095	0.62095	0.62066	0.620914	0.620914
016-E1-U04	0.0842521	0.0870677	0.0870677	0.0477561	0.0501305	0.0477561	0.0501305	0.0501305	0.0532498	0.0501305	0.0512821	0.0501305	0.0501305	0.0501305	0.0501305	0.0501305	0.0501305	0.0726418	0.0160417	0.251754	0.251874	0.251874	0.251874	0.251874	0.251874	0.251874	0.251874	0.251874	0.509023	0.509023	0.509023	0.509023	0.509023	0.14078	0.725411	0.404757	0.404579	0.40472	0.683877	0.683877	0.683877	0.620914	0.62095	0.62095	0.62095	0.62095	0.62095	0.620914	0.620914
016-E1-U06	0.0842521	0.0870677	0.0870677	0.0477561	0.0501305	0.0477561	0.0501305	0.0501305	0.0532498	0.0501305	0.0512821	0.0501305	0.0501305	0.0501305	0.0501305	0.0501305	0.0501305	0.0726418	0.0160417	0.251754	0.251874	0.251874	0.251874	0.251874	0.251874	0.251874	0.251874	0.251874	0.504425	0.509023	0.509023	0.509023	0.509023	0.14078	0.725411	0.404757	0.404579	0.40472	0.683877	0.683676	0.683877	0.620914	0.62095	0.62095	0.62095	0.62095	0.62095	0.620914	0.620914
018-E1-DxU	0.112617	0.114286	0.114286	0.754154	0.791649	0.754154	0.791649	0.791649	0.752284	0.791649	0.803233	0.791649	0.791649	0.791649	0.791649	0.791649	0.791649	0.00267066	0.577708	0.152694	0.152528	0.152528	0.152528	0.152528	0.152528	0.152528	0.152528	0.152528	0.912816	0.912816	0.912816	0.912816	0.912816	0	0.99958	0.996394	0.996254	0.996254	0.680804	0.680804	0.680804	0.590888	0.590922	0.590922	0.590922	0.590922	0.590922	0.590888	0.590888
018-E1-S01	0.110617	0.114368	0.114368	0.754416	0.791924	0.754416	0.791924	0.791924	0.752545	0.791924	0.814103	0.791924	0.791924	0.791924	0.791924	0.791924	0.791924	0.00548374	0.577708	0.143537	0.152528	0.152528	0.152528	0.152528	0.152528	0.152528	0.152528	0.152528	0.912816	0.912816	0.912816	0.912816	0.912816	0	0.99958	0.996254	0.996254	0.996254	0.69109	0.686081	0.686081	0.595409	0.595444	0.590922	0.595444	0.595444	0.595444	0.595409	0.595409
018-E1-S02	0.110617	0.114395	0.114395	0.754416	0.791924	0.754416	0.791924	0.791924	0.752545	0.791924	0.814103	0.791924	0.791924	0.791924	0.791924	0.791924	0.791924	0.00548374	0.577708	0.143537	0.152528	0.152528	0.152528	0.143605	0.143605	0.152528	0.152528	0.143605	0.917184	0.917184	0.912759	0.917184	0.917184	0	0.993202	0.999813	0.996254	0.996254	0.691157	0.691157	0.685814	0.595409	0.590922	0.590922	0.590922	0.595444	0.595444	0.590888	0.595409
018-E1-S04	0.110617	0.114368	0.114368	0.754416	0.791924	0.754416	0.791924	0.791924	0.752545	0.791924	0.814103	0.791924	0.791924	0.791924	0.791924	0.791924	0.791924	0.00548374	0.577708	0.143537	0.152528	0.152528	0.152528	0.152528	0.152528	0.152528	0.152528	0.152528	0.912816	0.912816	0.912816	0.912816	0.912816	0	0.993286	0.996254	0.996254	0.996254	0.69109	0.69109	0.69109	0.595409	0.595444	0.590922	0.595444	0.595444	0.595444	0.595293	0.595409
018-E1-S06	0.110617	0.114395	0.114395	0.754416	0.791924	0.754416	0.791924	0.791924	0.752545	0.791924	0.814103	0.791924	0.791924	0.791924	0.791924	0.791924	0.791924	0.00548374	0.577708	0.143537	0.152528	0.152528	0.152528	0.152528	0.152528	0.152528	0.152528	0.152528	0.917184	0.917184	0.912759	0.917184	0.917184	0	0.993202	0.999813	0.996254	0.996254	0.691157	0.686147	0.686147	0.595409	0.595444	0.590922	0.595444	0.595444	0.595444	0.590888	0.595409
018-E1-U01	0.110617	0.114368	0.114368	0.754416	0.791649	0.754416	0.791924	0.791649	0.752545	0.791924	0.814103	0.791924	0.791924	0.791924	0.791924	0.791924	0.791924	0.00548374	0.577708	0.143537	0.152528	0.152528	0.152528	0.152528	0.152528	0.152528	0.152528	0.152528	0.912816	0.912816	0.912816	0.912816	0.912816	0	0.99958	0.996254	0.996254	0.996254	0.69109	0.686081	0.686081	0.595409	0.595444	0.595444	0.595444	0.595444	0.595444	0.595409	0.595409
018-E1-U02	0.108617	0.11222	0.11222	0.754416	0.791924	0.754416	0.791924	0.791924	0.752545	0.791924	0.803512	0.791924	0.791924	0.791924	0.791924	0.791924	0.791924	0.00274187	0.577708	0.134618	0.143605	0.152528	0.143605	0.143605	0.143605	0.143605	0.143605	0.143605	0.912816	0.912816	0.912816	0.912816	0.912816	0	0.999496	0.996254	0.996254	0.996254	0.680804	0.686081	0.680804	0.590888	0.590922	0.590922	0.590922	0.590922	0.590922	0.590888	0.590888
018-E1-U04	0.110617	0.114368	0.114368	0.754416	0.791924	0.754416	0.791924	0.791924	0.752545	0.791924	0.814103	0.791924	0.791924	0.791924	0.791924	0.791924	0.791924	0.00548374	0.577708	0.143537	0.152528	0.152528	0.152528	0.152528	0.152528	0.152528	0.152528	0.152528	0.912816	0.912816	0.912816	0.912816	0.912816	0	0.993286	0.996254	0.996254	0.996254	0.680804	0.69109	0.680804	0.595293	0.590922	0.590922	0.590922	0.595444	0.595444	0.595293	0.590888
018-E1-U06	0.110617	0.114368	0.114368	0.754416	0.791924	0.754416	0.791924	0.791924	0.752545	0.791924	0.814103	0.791924	0.791924	0.791924	0.791924	0.791924	0.791924	0.00548374	0.577708	0.143537	0.152528	0.152528	0.152528	0.152528	0.152528	0.152528	0.152528	0.152528	0.912816	0.912816	0.912816	0.912816	0.912816	0	0.993286	0.996254	0.996254	0.996254	0.680804	0.69109	0.680804	0.595293	0.590922	0.590922	0.590922	0.595444	0.595444	0.595293	0.590888
018-E2-DxU	0.110722	0.114395	0.114395	0.754416	0.791924	0.754416	0.791924	0.791924	0.752545	0.791924	0.803512	0.791924	0.791924	0.791924	0.791924	0.791924	0.791924	0.00544814	0.577708	0.134618	0.143605	0.143605	0.143605	0.143605	0.143605	0.143605	0.143605	0.143605	0.917184	0.912759	0.912759	0.917184	0.912759	0	0.999413	0.999813	0.996254	0.996254	0.686147	0.686147	0.686147	0.599757	0.595444	0.595444	0.595444	0.595444	0.595444	0.599757	0.595409
018-E2-S01	0.110617	0.114368	0.114368	0.754416	0.791649	0.754416	0.791924	0.791924	0.752545	0.791924	0.814103	0.791924	0.791924	0.791924	0.791924	0.791924	0.791924	0.00548374	0.577708	0.143537	0.152528	0.152528	0.152528	0.152528	0.152528	0.152528	0.152528	0.152528	0.912816	0.912816	0.912816	0.912816	0.912816	0	0.99958	0.996254	0.996254	0.996254	0.69109	0.686081	0.686081	0.595409	0.595444	0.590922	0.595444	0.595444	0.595444	0.595409	0.595409
018-E2-S02	0.110722	0.114395	0.114395	0.754416	0.791924	0.754416	0.791924	0.791924	0.752545	0.791924	0.803512	0.791924	0.791924	0.791924	0.791924	0.791924	0.791924	0.00537692	0.577708	0.143537	0.152528	0.152528	0.152528	0.152528	0.152528	0.152528	0.152528	0.152528	0.917184	0.912759	0.912759	0.917184	0.912759	0	0.999413	0.999813	0.999813	0.996254	0.691157	0.686147	0.686147	0.590888	0.590922	0.590922	0.590922	0.590922	0.590922	0.590888	0.590888
018-E2-S04	0.108617	0.11222	0.11222	0.754416	0.791924	0.754416	0.791924	0.791924	0.752545	0.791924	0.813963	0.791924	0.791924	0.791924	0.791924	0.791924	0.791924	0.00534131	0.577708	0.143537	0.152528	0.152528	0.152528	0.152528	0.152528	0.152528	0.152528	0.152528	0.917184	0.917184	0.917184	0.917184	0.917184	0	1.00587	0.999813	0.996254	0.996254	0.690823	0.685814	0.685814	0.590888	0.590922	0.590922	0.590922	0.590922	0.590922	0.590888	0.590888
018-E2-S06	0.110617	0.114368	0.114286	0.754154	0.791649	0.754154	0.791649	0.791649	0.752545	0.791924	0.803233	0.791924	0.791924	0.791649	0.791649	0.791649	0.791649	0.00548374	0.577708	0.152694	0.152528	0.152528	0.152528	0.152528	0.152528	0.152528	0.152528	0.152528	0.912759	0.912759	0.912759	0.908391	0.912759	0	0.993118	0.996207	0.996208	0.996208	0.680737	0.686014	0.680737	0.59083	0.590864	0.590864	0.590864	0.595386	0.595386	0.59083	0.59083
018-E2-U02	0.110617	0.114368	0.114368	0.754285	0.791787	0.754285	0.791787	0.791787	0.752545	0.791924	0.813963	0.791924	0.791924	0.791787	0.791787	0.791924	0.791787	0.00548374	0.577708	0.143537	0.143605	0.152528	0.152528	0.143605	0.143605	0.143605	0.152528	0.143605	0.912816	0.912816	0.912816	0.908448	0.912816	0	0.993286	0.996254	0.996254	0.996254	0.680804	0.686081	0.680804	0.590888	0.590922	0.590922	0.590922	0.595444	0.595444	0.590888	0.590888
018-E2-U04	0.0829101	0.0856537	0.0856537	0.754416	0.791924	0.754416	0.791924	0.791924	0.752545	0.791924	0.813963	0.791924	0.791924	0.791924	0.791924	0.791924	0.791924	0.00534131	0.577708	0.0273516	0.0361689	0.0361689	0.0361689	0.0361689	0.0361689	0.0361689	0.0361689	0.0361689	0.917184	0.917184	0.917184	0.917184	0.917184	0	0.99958	0.996394	0.992696	0.992696	0.680737	0.680737	0.680737	0.590888	0.590922	0.590922	0.590922	0.590922	0.590922	0.590888	0.590888
018-E2-U06	0.0829101	0.0878018	0.0878018	0.754416	0.791924	0.754416	0.791924	0.791924	0.752545	0.791924	0.814103	0.791924	0.791924	0.791924	0.791924	0.791924	0.791924	0.00537692	0.577708	0.0273516	0.0361689	0.0361689	0.0361689	0.0361689	0.0361689	0.0361689	0.0361689	0.0361689	0.912816	0.912816	0.912816	0.912816	0.912816	0	0.993286	0.992836	0.992696	0.992696	0.681005	0.681005	0.681005	0.595409	0.595444	0.590922	0.595444	0.595444	0.595444	0.590888	0.595409
[truncated: 44 more columns]

## Sheet: PUF matrix
PUF resistance gene presence/absence matrix
ID	chuA	cnf1	draB	feoB	fimH	focH	fyuA	hek	hlyA	iha	iroN	irp2	iucC	iutA	malX	ompT	papGII	papGIII	sat	sfaH	sitA	traT	usp	vat
001-E1-DxU	1	0	0	1	1	0	1	0	1	1	0	1	1	1	1	0	1	0	1	0	1	1	0	0
001-E1-S04	1	0	0	1	1	0	1	0	1	1	0	1	1	1	1	0	1	0	1	0	1	1	0	0
001-E1-S06	1	0	0	1	1	0	1	0	1	1	0	1	1	1	1	0	1	0	1	0	1	1	0	0
002-E1-DxU	1	1	0	1	1	1	1	1	1	0	1	1	0	0	1	0	0	1	0	1	1	0	1	1
002-E1-S01	1	1	0	1	1	1	1	1	1	0	1	1	0	0	1	0	0	1	0	1	1	0	1	1
004-E1-DxU	1	0	0	1	1	0	1	0	0	1	0	1	1	1	1	1	0	0	1	0	1	1	1	0
004-E1-S01	1	0	0	1	1	0	1	0	0	1	0	1	1	1	1	1	0	0	1	0	1	1	1	0
004-E1-S02	1	0	0	1	1	0	1	0	0	1	0	1	1	1	1	1	0	0	1	0	1	1	1	0
004-E1-S04	1	0	0	1	1	0	1	0	0	1	0	1	1	1	1	1	0	0	1	0	1	1	1	0
004-E1-U01	1	0	0	1	1	0	1	0	0	1	0	1	1	1	1	1	0	0	1	0	1	1	1	0
004-E1-U02	1	0	0	1	1	0	1	0	0	1	0	1	1	1	1	1	0	0	1	0	1	1	1	0
004-E1-U04	1	0	0	1	1	0	1	0	0	1	0	1	1	1	1	1	0	0	1	0	1	1	1	0
004-E2-S02	1	0	0	1	1	0	1	0	0	1	0	1	1	1	1	1	0	0	1	0	1	1	1	0
004-E2-S06	1	0	0	1	1	0	1	0	0	1	0	1	1	1	1	1	0	0	1	0	1	1	1	0
004-E2-U01	1	0	0	1	1	0	1	0	0	1	0	1	1	1	1	1	0	0	1	0	1	1	1	0
004-E2-U02	1	0	0	1	1	0	1	0	0	1	0	1	1	1	1	1	0	0	1	0	1	1	1	0
004-E2-U04	1	0	0	1	1	0	1	0	0	1	0	1	1	1	1	1	0	0	1	0	1	1	1	0
004-E2-U06	1	0	0	1	1	0	1	0	0	1	0	1	1	1	1	1	0	0	1	0	1	1	1	0
004-E2-U11	1	0	0	1	1	0	1	0	0	1	0	1	1	1	1	1	0	0	1	0	1	1	1	0
005-E1-DxU	1	1	0	1	1	0	1	1	1	1	0	1	1	1	1	1	1	0	1	0	1	1	1	0
005-E2-DxU	1	0	0	1	1	0	1	0	0	1	0	1	1	1	0	1	0	0	1	0	0	1	0	0
006-E1-DxU	1	1	0	1	1	0	1	1	1	1	0	1	1	0	1	0	1	0	1	0	1	1	1	0
006-E1-S01	1	1	0	1	1	0	1	1	1	1	0	1	1	0	1	0	1	0	1	0	1	1	1	0
006-E1-S02	1	1	0	1	1	0	1	1	1	1	0	1	1	0	1	0	1	0	1	0	1	1	1	0
006-E1-S04	1	1	0	1	1	0	1	1	1	1	0	1	1	0	1	0	1	0	1	0	1	1	1	0
006-E1-S06	1	1	0	1	1	0	1	1	1	1	0	1	1	0	1	0	1	0	1	0	1	1	1	0
006-E1-U01	1	1	0	1	1	0	1	1	1	1	0	1	1	0	1	0	1	0	1	0	1	1	1	0
006-E1-U02	1	1	0	1	1	0	1	1	1	1	0	1	1	0	1	0	1	0	1	0	1	1	1	0
006-E1-U04	1	1	0	1	1	0	1	1	1	1	0	1	1	0	1	0	1	0	1	0	1	1	1	0
006-E1-U06	1	1	0	1	1	0	1	1	1	1	0	1	1	0	1	0	1	0	1	0	1	1	1	0
008-E1-DxU	1	0	0	1	1	0	1	0	0	1	0	1	1	1	1	1	0	0	1	0	1	1	1	0
008-E1-S06	1	0	0	1	1	0	1	0	0	1	0	1	1	1	1	1	0	0	1	0	1	1	1	0
008-E1-S11	1	0	0	1	1	0	1	0	0	1	0	1	1	1	1	1	0	0	1	0	1	1	1	0
008-E1-U04	1	0	0	1	1	0	1	0	0	1	0	1	1	1	1	1	0	0	1	0	1	1	1	0
008-E1-U06	1	0	0	1	1	0	1	0	0	1	0	1	1	1	1	1	0	0	1	0	1	1	1	0
008-E1-U11	1	0	0	1	1	0	1	0	0	1	0	1	1	1	1	1	0	0	1	0	1	1	1	0
009-E1-S01	1	0	0	1	1	0	1	0	0	1	0	1	0	0	1	0	0	0	0	0	0	1	0	0
009-E1-S04	1	0	0	1	1	0	1	0	0	1	0	1	0	0	1	0	0	0	0	0	0	1	0	0
009-E1-S11	1	0	0	1	1	0	1	0	0	1	0	1	0	0	1	0	0	0	0	0	0	1	0	0
010-E1-DxU	1	0	1	1	1	0	1	0	0	1	0	1	1	1	1	1	0	0	1	0	1	1	1	0
010-E1-S06	1	0	1	1	1	0	1	0	0	1	0	1	1	1	1	1	0	0	1	0	1	1	1	0
010-E1-S11	1	0	1	1	1	0	1	0	0	1	0	1	1	1	1	1	0	0	1	0	1	1	1	0
013-E1-DxU	1	0	0	1	1	0	1	1	0	1	0	1	0	1	1	1	1	0	1	0	1	1	1	0
013-E1-S01	1	0	0	1	1	0	1	1	0	1	0	1	0	1	1	1	1	0	1	0	1	1	1	0
013-E1-S02	1	0	0	1	1	0	1	1	0	1	0	1	0	1	1	1	1	0	1	0	1	1	1	0
013-E1-S04	1	0	0	1	1	0	1	1	0	1	0	1	0	1	1	1	1	0	1	0	1	1	1	0
013-E1-U01	1	0	0	1	1	0	1	1	0	1	0	1	0	1	1	1	1	0	1	0	1	1	1	0
013-E1-U02	1	0	0	1	1	0	1	1	0	1	0	1	0	1	1	1	1	0	1	0	1	1	1	0
013-E1-U04	1	0	0	1	1	0	1	1	0	1	0	1	0	1	1	1	1	0	1	0	1	1	1	0
013-E2-DxU	1	0	0	1	1	0	1	1	0	1	0	1	0	1	1	1	1	0	1	0	0	1	1	0
013-E2-S01	1	0	0	1	1	0	1	1	0	1	0	1	0	1	1	1	1	0	1	0	1	1	1	0
013-E2-S02	1	0	0	1	1	0	1	1	0	1	0	1	0	1	1	1	1	0	1	0	0	1	1	0
013-E2-S04	1	0	0	1	1	0	1	1	0	1	0	1	0	1	1	1	1	0	1	0	1	1	1	0
013-E2-S06	1	0	0	1	1	0	1	1	0	1	0	1	1	1	1	1	1	0	1	0	1	1	1	0
013-E2-U01	1	0	0	1	1	0	1	1	0	1	0	1	0	1	1	1	1	0	1	0	1	1	1	0
013-E2-U02	1	0	0	1	1	0	1	1	0	1	0	1	0	1	1	1	1	0	1	0	1	1	1	0
013-E2-U04	1	0	0	1	1	0	1	1	0	1	0	1	0	1	1	1	1	0	1	0	0	1	1	0
013-E3-DxU	1	0	0	1	1	0	1	1	0	1	0	1	0	1	1	1	1	0	1	0	0	1	1	0
013-E3-S01	1	0	0	1	1	0	1	1	0	1	0	1	0	1	1	1	1	0	1	0	1	1	1	0
013-E3-S02	1	0	0	1	1	0	1	1	0	1	0	1	0	1	1	1	1	0	1	0	0	1	1	0
013-E3-S04	1	0	0	1	1	0	1	1	0	1	0	1	0	1	1	1	1	0	1	0	0	1	1	0
013-E3-S06	1	0	0	1	1	0	1	1	0	1	0	1	0	1	1	1	1	0	1	0	0	1	1	0
013-E3-U01	1	0	0	1	1	0	1	1	0	1	0	1	0	1	1	1	1	0	1	0	1	1	1	0
013-E3-U02	1	0	0	1	1	0	1	1	0	1	0	1	0	1	1	1	1	0	1	0	1	1	1	0
013-E3-U04	1	0	0	1	1	0	1	1	0	1	0	1	0	1	1	1	1	0	1	0	1	1	1	0
015-E1-DxU	1	0	0	1	1	0	1	0	0	1	0	1	1	1	1	1	0	0	1	0	1	0	1	0
015-E1-S06	1	0	0	1	1	0	1	0	0	1	0	1	1	1	1	1	0	0	1	0	1	0	1	0
015-E1-S11	1	0	0	1	1	0	1	0	0	1	0	1	1	1	1	1	0	0	1	0	1	0	1	0
016-E1-DxU	1	1	0	1	1	0	1	1	1	1	0	1	1	1	1	1	1	0	1	0	1	1	1	0
016-E1-S01	1	1	0	1	1	0	1	1	1	1	0	1	1	1	1	1	1	0	1	0	1	1	1	0
016-E1-S02	1	1	0	1	1	0	1	1	1	1	0	1	1	1	1	1	1	0	1	0	1	1	1	0
016-E1-S04	1	1	0	1	1	0	1	1	1	1	0	1	1	1	1	1	1	0	1	0	1	1	1	0
016-E1-S06	1	1	0	1	1	0	1	1	1	1	0	1	1	1	1	1	1	0	1	0	1	1	1	0
016-E1-U01	1	1	0	1	1	0	1	1	1	1	0	1	1	1	1	1	1	0	1	0	1	1	1	0
016-E1-U02	1	1	0	1	1	0	1	1	1	1	0	1	1	1	1	1	1	0	1	0	1	1	1	0
016-E1-U04	1	1	0	1	1	0	1	1	1	1	0	1	1	1	1	1	1	0	1	0	1	1	1	0
016-E1-U06	1	1	0	1	1	0	1	1	1	1	0	1	1	1	1	1	1	0	1	0	1	1	1	0
018-E1-DxU	1	0	0	1	1	0	1	0	0	1	0	1	1	1	1	1	0	0	1	0	1	1	1	0
018-E1-S01	1	0	0	1	1	0	1	0	0	1	0	1	1	1	1	1	0	0	1	0	1	1	1	0
018-E1-S02	1	0	0	1	1	0	1	0	0	1	0	1	1	1	1	1	0	0	1	0	1	1	1	0
018-E1-S04	1	0	0	1	1	0	1	0	0	1	0	1	1	1	1	1	0	0	1	0	1	1	1	0
018-E1-S06	1	0	0	1	1	0	1	0	0	1	0	1	1	1	1	1	0	0	1	0	1	1	1	0
018-E1-U01	1	0	0	1	1	0	1	0	0	1	0	1	1	1	1	1	0	0	1	0	1	1	1	0
018-E1-U02	1	0	0	1	1	0	1	0	0	1	0	1	1	1	1	1	0	0	1	0	1	1	1	0
018-E1-U04	1	0	0	1	1	0	1	0	0	1	0	1	1	1	1	1	0	0	1	0	1	1	1	0
018-E1-U06	1	0	0	1	1	0	1	0	0	1	0	1	1	1	1	1	0	0	1	0	1	1	1	0
018-E2-DxU	1	0	0	1	1	0	1	0	0	1	0	1	1	1	1	1	0	0	1	0	1	1	1	0
018-E2-S01	1	0	0	1	1	0	1	0	0	1	0	1	1	1	1	1	0	0	1	0	1	1	1	0
018-E2-S02	1	0	0	1	1	0	1	0	0	1	0	1	1	1	1	1	0	0	1	0	1	1	1	0
018-E2-S04	1	0	0	1	1	0	1	0	0	1	0	1	1	1	1	1	0	0	1	0	1	1	1	0
018-E2-S06	1	0	0	1	1	0	1	0	0	1	0	1	1	1	1	1	0	0	1	0	1	1	1	0
018-E2-U02	1	0	0	1	1	0	1	0	0	1	0	1	1	1	1	1	0	0	1	0	1	1	1	0
018-E2-U04	1	0	0	1	1	0	1	0	0	1	0	1	1	1	1	1	0	0	1	0	1	1	1	0
018-E2-U06	1	0	0	1	1	0	1	0	0	1	0	1	1	1	1	1	0	0	1	0	1	1	1	0
